# Supplementary material for: Monomethyl Fumarate Modulates Iron Metabolism and Mitochondrial Function in Microglia with Implications for Multiple Sclerosis Progression
Source: Cell Mol Neurobiol. 2026 Jul 20;46:118. doi: 10.1007/s10571-026-01775-x (PMC13385331; doi:10.1007/s10571-026-01775-x)
Supplement: Supplementary file 1 — Supplementary Data S1 Proteomics [file 10571_2026_1775_MOESM1_ESM.xlsx]

## Sheet: Quantified_proteins
Supplementary table: label free quantified (LFQ) values of all samples for each quantified protein, indicated by uniprot accession, corresponding gene name and protein description
PG.ProteinAccessions	PG.Genes	PG.ProteinDescriptions	DMSO	MMF	DMSO	MMF	DMSO	MMF	DMSO	MMF	DMSO	MMF	DMSO	MMF	DMSO	MMF	DMSO	MMF	DMSO	MMF
A0A023T778;P61327;Q9CQL1	Magohb;Magoh;Magohb	Mago homolog B, exon junction complex core component;Protein mago nashi homolog;Protein mago nashi homolog 2	11.6695	12.6335	12.779	11.9443	12.2993	12.614	12.5606	12.5711	13.1098	12.8478	12.669	12.539	12.8937	12.8142	12.6779	12.9495	12.2951	12.8331
A0A024QYR9;O08586	Pten	Phosphatidylinositol 3,4,5-trisphosphate 3-phosphatase and dual-specificity protein phosphatase PTEN;Phosphatidylinositol 3,4,5-trisphosphate 3-phosphatase and dual-specificity protein phosphatase PTEN	12.7215	13.3797	13.3397	12.8963	12.6699	13.3768	13.5737	13.3971	13.2033	13.4847	13.6418	13.7471	13.4254	13.5724	13.2681	13.475	13.3261	13.7249
A0A087WNL7;A0A087WNX7;A0A087WP63;A0A087WQ44	Srcap;Srcap;Gm42715;Srcap	Snf2-related CREBBP activator protein;Snf2-related CREBBP activator protein;Predicted gene 42715 (Fragment);Snf2-related CREBBP activator protein	14.1148	13.6929	13.749	13.5448	13.5719	12.703	13.7648	13.2072	12.8523	13.3355	13.5536	12.9337	12.9142	14.1277	13.011	13.8133	14.0802	13.3394
A0A087WNM1	Srgap2	SLIT-ROBO Rho GTPase activating protein 2	13.0437	13.2421	12.9196	13.0185	12.927	12.7854	12.4613	12.6781	13.0885	12.4902	12.1313	12.7468	12.355	12.6869	12.7099	12.9	12.7615	13.0045
A0A087WNP6;Q4VAA2	Cdv3	Carnitine deficiency-associated gene expressed in ventricle 3;Protein CDV3	17.1296	17.6637	17.6219	17.5106	17.4814	17.5035	17.569	17.3939	17.1441	17.4133	17.6452	17.4648	17.386	17.7574	17.3173	17.2164	17.034	16.9413
A0A087WNT1;A0A087WQE6;P83940	Eloc	Elongin-C;Elongin-C (Fragment);Elongin-C	16.8059	17.2091	17.1743	16.888	17.2761	17.0995	17.1687	17.0123	17.0367	17.035	17.0854	16.9554	16.9845	17.0189	16.9726	16.8576	17.03	16.94
A0A087WNV1;A0A087WR52;A0A087WSR7;Q8K2K6	Agfg1	ArfGAP with FG repeats 1;ArfGAP with FG repeats 1 (Fragment);ArfGAP with FG repeats 1;Arf-GAP domain and FG repeat-containing protein 1	14.2493	14.1098	14.5183	14.4437	14.3384	14.3912	14.5426	14.4435	14.2773	14.424	14.308	14.5001	14.5074	14.469	14.3896	14.4938	14.5094	14.4393
A0A087WP33;Q68FE2	Atg9a	Autophagy-related protein 9 (Fragment);Autophagy-related protein 9A	12.2216	11.9744	11.931	12.4556	12.2866	11.9704	11.9385	12.4528	12.0495	12.3125	12.1594	12.2884	12.2254	12.3152	12.0428	12.4277	12.0498	12.1909
A0A087WP78;Q8CJC5	Neurl3	Neuralized E3 ubiquitin protein ligase 3;E3 ubiquitin-protein ligase NEURL3	13.7905	11.1191	13.942	10.6617	14.4179	14.2247	14.0878	14.2799	14.3962	14.1612	14.2752	14.0785	14.2067	14.0905	14.1099	13.7642	13.9524	13.8973
A0A087WPF9	Bzw1	Basic leucine zipper and W2 domains 1 (Fragment)	15.2552	14.8679	15.0267	15.6431	14.7303	14.9199	14.7026	14.9591	14.3907	14.9353	14.6489	15.3437	14.9422	14.9518	14.7887	15.2005	14.7817	15.1383
A0A087WPT7;Q6P549	Inppl1	phosphatidylinositol-3,4,5-trisphosphate 5-phosphatase (Fragment);Phosphatidylinositol 3,4,5-trisphosphate 5-phosphatase 2	15.8681	16.2199	15.8743	16.0069	15.8669	15.8866	15.8721	15.9834	15.9229	15.9573	15.9786	15.9974	15.878	15.9196	15.8618	15.9642	16.0354	15.7881
A0A087WPX9	Wdfy1	WD repeat and FYVE domain containing 1	13.261	11.1191	12.76	13.2701	12.9607	13.4552	13.5293	10.0087	13.1847	13.1964	13.0856	12.9412	12.8964	12.9826	13.1187	13.1234	13.0476	12.1716
A0A087WQB0	Morf4l1	Mortality factor 4 like 1	13.5265	13.1087	13.3262	13.0772	13.1329	12.6921	13.842	13.3352	13.6288	13.0702	13.9011	13.5181	13.3136	13.1324	13.4804	13.5833	13.0115	13.2651
A0A087WQK5;A0A087WR24;B7ZNP0;Q2HXL6	Edem3	alpha-1,2-Mannosidase;alpha-1,2-Mannosidase;alpha-1,2-Mannosidase;ER degradation-enhancing alpha-mannosidase-like protein 3	13.6964	13.6237	13.3963	13.8136	13.6437	13.5883	13.3501	13.3072	13.1683	13.3023	13.0211	13.5117	13.35	13.6361	13.126	13.7389	13.6337	12.8701
A0A087WQN7;F8VQ87;P97789	Xrn1	5'-3' exoribonuclease 1	16.0489	15.7395	16.0318	16.0259	15.8735	15.8697	15.9371	15.7043	16.0664	15.7439	15.7434	15.8194	15.7765	15.563	15.8826	15.9289	15.7726	15.8935
A0A087WQS2;Q9CQC6	Bzw1	Basic leucine zipper and W2 domains 1;eIF5-mimic protein 2	16.6293	16.5709	17.1482	16.5558	16.9891	17.0029	16.8534	16.9405	17.0225	16.9485	16.7001	16.7392	16.8784	16.7066	16.947	16.5886	16.6729	17.1048
A0A087WQT6;O89110	Casp8	Caspase 8;Caspase-8	17.8704	17.8316	17.823	17.9265	17.8091	17.7905	17.643	17.7716	17.7673	17.7775	17.6693	17.758	17.8057	17.8385	17.7608	17.8068	17.8043	17.7632
A0A087WQU5;A0A087WS96;Q8BG73	Sh3bgrl2	SH3 domain-binding glutamic acid-rich-like protein;SH3 domain-binding glutamic acid-rich-like protein;SH3 domain-binding glutamic acid-rich-like protein 2	16.6724	15.8083	16.9333	15.8986	16.3497	16.0067	15.8021	15.7935	16.4894	15.9391	15.6582	15.4366	16.3621	15.2836	16.1991	15.8986	16.3086	16.6054
A0A087WQV3;A0A087WR96;A0A1L1SSS3;P35329	Cd22	B-cell receptor CD22 (Fragment);B-cell receptor CD22;B-cell receptor CD22 (Fragment);B-cell receptor CD22	12.5367	11.8	12.8517	12.4373	13.1799	11.9307	12.1231	12.1299	12.4188	12.3275	12.8044	12.1698	13.0255	12.2861	12.9242	12.5878	12.7347	12.4228
A0A087WR20;P49935	Ctsh	Cathepsin H (Fragment);Pro-cathepsin H	15.0952	16.1441	15.672	15.5956	15.8953	16.1838	16.057	15.9299	16.3177	16.3027	16.3235	15.8705	15.9149	16.0943	16.117	16.0457	15.5769	15.9559
A0A087WR26;F8VQ93;Q8VDD9	Phip	Pleckstrin homology domain interacting protein (Fragment);Pleckstrin homology domain interacting protein;PH-interacting protein	12.8896	13.0439	12.6007	13.0533	12.3076	12.8999	12.6742	13.1275	12.7914	12.6923	13.3505	13.3993	13.1565	12.6971	12.9875	12.8011	12.9134	12.8318
A0A087WR57;Q91XC8	Dap	Death-associated protein;Death-associated protein 1	15.9639	15.0493	15.8888	16.2049	15.9223	15.413	15.8137	15.545	15.3893	15.4931	15.6707	15.7268	15.8043	15.6597	15.8797	15.6728	16.1651	15.8914
A0A087WRA4;D0QMC3	Mndal	Myeloid nuclear differentiation antigen like;Myeloid cell nuclear differentiation antigen-like protein	13.9514	13.4199	13.9784	13.598	13.5771	13.8932	13.5265	13.5929	14.0847	13.5435	13.749	13.4959	13.9834	13.5129	13.9412	13.8635	14.0961	13.8844
A0A087WRE5;A0A087WSB5;Q6P3D0	Nudt16	U8 snoRNA-decapping enzyme (Fragment);Nudix hydrolase 16 (Fragment);U8 snoRNA-decapping enzyme	11.5861	11.7967	12.1779	11.2266	12.0843	11.2032	10.8501	11.4933	11.5076	11.2403	11.3405	10.3332	11.1324	11.2956	11.3875	10.6298	10.8826	10.7507
A0A087WRG0;A0A087WRM7;B2Z892;B2Z893;B2Z894;P70265;Q6GTL7	Pfkfb2	6-phosphofructo-2-kinase/fructose-2,6-bisphosphatase 2;6-phosphofructo-2-kinase/fructose-2,6-bisphosphatase 2;6-phosphofructo-2-kinase/fructose-2,6-bisphosphatase 2;6-phosphofructo-2-kinase/fructose-2,6-bisphosphatase 2;6-phosphofructo-2-kinase/fructose-2,6-bisphosphatase 2;6-phosphofructo-2-kinase/fructose-2,6-bisphosphatase 2;6-phosphofructo-2-kinase/fructose-2,6-bisphosphatase 2	12.7602	13.5817	13.447	10.9182	13.0538	13.6107	13.5293	13.563	13.2541	13.8271	13.5851	13.4568	13.4178	13.5872	13.3087	11.5968	12.3928	13.7955
A0A087WRH2;D3Z3C1;J3QPY3;Q9WUD8	Faim;Faim;Faiml;Faim	Fas apoptotic inhibitory molecule (Fragment);Fas apoptotic inhibitory molecule;Fas apoptotic inhibitory molecule like;Fas apoptotic inhibitory molecule 1	13.2598	13.2041	13.0598	12.9423	12.852	13.0618	13.2046	13.037	12.8774	13.0429	12.9194	12.8821	13.0581	13.0939	12.9271	13.0737	13.1028	13.0923
A0A087WRI5;Q8VCP8	Ak6	Adenylate kinase 6;Adenylate kinase isoenzyme 6	15.8125	15.777	15.9751	15.9114	15.62	15.8347	15.8792	15.7899	15.746	16.002	15.2691	15.7441	15.685	15.8205	15.5321	15.5187	15.7948	15.7405
A0A087WRI6;Q01147;Q62347	Creb1	cAMP responsive element binding protein 1;Cyclic AMP-responsive element-binding protein 1;M.musculus transcription factor/DNA binding protein	12.6595	15.1572	14.1554	14.3982	14.6803	15.0814	14.9395	15.032	15.0824	15.3944	15.325	15.239	15.0407	15.4354	14.7922	14.9422	14.0343	14.757
A0A087WRI8;A0A0R4J2B5;G5E8E3;Q8R3Y5	2310022A10Rik;2310022A10Rik;2310022A10Rik;	RIKEN cDNA 2310022A10 gene;RIKEN cDNA 2310022A10 gene;RIKEN cDNA 2310022A10 gene;Uncharacterized protein C19orf47 homolog	12.302	12.6669	12.7346	12.5137	12.8263	12.8595	13.2389	12.8542	13.2057	13.0889	13.335	12.8486	12.9073	12.8436	12.9257	12.6256	12.2971	12.5173
A0A087WRM2;Q91VK4	Itm2c	Integral membrane protein 2;Integral membrane protein 2C	13.9117	13.4888	12.7136	13.6622	13.0632	13.5898	13.8376	13.4768	13.0314	13.3314	13.6891	13.5328	13.1883	13.2154	12.5245	13.5192	12.4394	13.6785
A0A087WRT7	Ms4a4a	Membrane-spanning 4-domains, subfamily A, member 4A	16.5862	16.0992	16.6302	16.0929	16.2417	16.4682	16.5259	16.1841	16.8161	16.0074	16.7922	16.09	16.8374	16.177	16.6943	16.2557	16.7896	16.2287
A0A087WRY3;Q80XU3	Nucks1	Nuclear casein kinase and cyclin-dependent kinase substrate 1;Nuclear ubiquitous casein and cyclin-dependent kinase substrate 1	7.82396	9.52247	7.71774	9.2827	9.14052	8.43128	7.26326	8.76084	9.55535	11.0087	8.24582	8.94499	9.26918	9.19242	9.01834	9.3782	9.22141	8.48994
A0A087WS16;E9PWQ3;J3QQ16	Col6a3	von Willebrand factor A domain-containing protein 1	14.9749	14.3966	15.3969	16.6737	14.6686	15.8014	16.5747	13.823	13.3102	16.1959	16.092	16.3282	16.0356	16.876	15.0118	15.4412	15.7566	15.8956
A0A087WS46;O70251	Eef1b2;Eef1b	Eukaryotic translation elongation factor 1 beta 2;Elongation factor 1-beta	15.4229	14.7189	15.3912	15.147	15.1418	15.0081	14.7409	15.0945	15.037	14.9343	14.6238	14.9726	15.0386	14.7778	14.9985	15.1662	15.111	15.4849
A0A087WS54;Q8R0F6	Ilkap	Integrin-linked kinase-associated serine/threonine phosphatase 2C (Fragment);Integrin-linked kinase-associated serine/threonine phosphatase 2C	12.6407	11.6559	12.6432	12.6074	12.184	12.0565	12.0766	11.7967	12.2136	12.1437	12.3093	12.2325	12.6537	12.1451	12.5763	12.726	12.5659	12.5407
A0A087WSE3;E9QQ25;Q62407	Speg	SPEG complex locus (Fragment);SPEG complex locus;Striated muscle-specific serine/threonine-protein kinase	13.8023	13.8506	13.7912	13.6998	13.8157	13.8696	13.9602	13.9222	13.6889	13.8883	13.8805	13.9443	13.9471	13.848	13.8242	13.7707	13.8534	13.6951
A0A087WSG5;P51949	Mnat1	Menage a trois 1;CDK-activating kinase assembly factor MAT1	13.8258	13.6831	13.8872	13.5926	13.6947	13.6236	13.7383	13.7589	13.8611	13.5888	13.6005	13.7293	13.7263	13.5546	13.8736	13.808	13.7253	13.9699
A0A087WSK7;A0A9L6KDX5;Q921I0	Gm28778;Gm28778;Ormdl1	N(6)-L-threonylcarbamoyladenine synthase;Predicted gene 28778;ORM1-like protein 1	11.5399	13.2603	11.9597	10.8441	12.1809	12.2106	12.3687	12.983	12.3069	12.5997	12.7597	12.1007	12.1304	11.2334	12.7335	12.1712	10.5601	12.1376
A0A087WSL5	Tuba4a	Tubulin, alpha 4A (Fragment)	13.5724	11.764	12.7927	13.5382	11.7893	12.603	12.9199	12.3707	12.0995	12.6997	13.3191	13.1474	12.1561	13.3817	13.1737	12.1966	13.0612	12.0908
A0A087WSP0	Dst	Dystonin	13.1368	12.974	12.8186	12.665	12.7768	12.7975	13.1301	12.9794	12.9814	12.9148	12.3319	12.5911	12.7243	13.0284	12.9415	12.6911	12.9321	12.1696
A0A087WST2;A0A0R4J2B6;Q8BX09	Rbbp5	Retinoblastoma binding protein 5, histone lysine methyltransferase complex subunit;Retinoblastoma binding protein 5, histone lysine methyltransferase complex subunit;Retinoblastoma-binding protein 5	15.7102	15.4083	15.6954	15.5006	15.5596	15.363	15.3347	15.5289	15.5122	15.4584	15.2037	15.4593	15.4825	15.2678	15.5415	15.4585	15.6421	15.3773
A0A0A0MQ68;Q60759	Gcdh	Glutaryl-CoA dehydrogenase, mitochondrial;Glutaryl-CoA dehydrogenase, mitochondrial	13.533	13.5488	13.2957	12.5871	13.879	13.2321	13.806	13.0296	13.2742	13.1623	13.6145	12.9716	13.3531	12.8649	13.5618	12.9897	13.8358	12.5497
A0A0A0MQ79;Q3TLH4;S4R294;S4R2J9	Prrc2c	Proline-rich coiled-coil 2C;Protein PRRC2C;Proline-rich coiled-coil 2C;Proline-rich coiled-coil 2C	14.4851	14.6047	14.3811	14.7261	14.3201	14.4019	14.1836	14.5247	14.2513	14.4168	14.1766	14.5332	14.2242	14.3667	14.202	14.419	14.5645	14.5829
A0A0A0MQ80;A0A0G2JFY0;Q3UMC0	Afg2a	vesicle-fusing ATPase;AFG2 AAA ATPase homolog A;ATPase family gene 2 protein homolog A	13.6518	13.9812	13.9554	14.0927	14.1563	14.1841	14.1529	14.0126	14.2189	13.9332	14.1952	14.1138	14.1761	13.9584	14.1334	13.9314	13.9607	14.2082
A0A0A0MQ81;Q9CZ57	Nsun4	NOL1/NOP2/Sun domain family, member 4 (Fragment);5-cytosine rRNA methyltransferase NSUN4	14.1607	12.5467	13.8243	13.3511	13.8257	12.8882	13.0412	13.1168	13.1292	12.9184	12.8232	13.1445	13.5651	13.0224	13.1772	13.3533	13.5288	13.4257
A0A0A0MQ88;Q8K4R4;X1WI19	Pitpnc1	Phosphatidylinositol transfer protein, cytoplasmic 1;Cytoplasmic phosphatidylinositol transfer protein 1;Phosphatidylinositol transfer protein, cytoplasmic 1 (Fragment)	12.7987	11.3837	12.3054	12.1757	12.9176	11.8743	12.4152	11.7168	12.6373	11.9995	11.1258	11.1404	12.5638	11.9287	12.4033	11.6649	12.3097	12.1878
A0A0A0MQ90;P97352	S100a13	Protein S100-A13	18.2266	18.3095	18.5927	18.4336	18.4346	18.355	18.5276	18.2827	18.4471	18.3254	18.3025	18.4786	18.2969	18.3899	18.4477	18.3643	18.4943	18.5479
A0A0A0MQ95;Q8C0D4;S4R221;S4R248	Arhgap12	Rho GTPase activating protein 12;Rho GTPase-activating protein 12;Rho GTPase activating protein 12;Rho GTPase activating protein 12	13.5591	13.3819	13.6474	13.8015	13.6297	13.3501	13.3016	13.4191	12.9867	12.7107	12.1872	12.9601	13.4059	12.8535	13.1778	12.9534	13.4131	12.8452
A0A0A0MQ98;G3UZM1;Q69ZK6	Jmjd1c	Jumonji domain containing 1C;Jumonji domain containing 1C;Probable JmjC domain-containing histone demethylation protein 2C	12.3685	12.2818	12.6827	12.3063	12.4206	12.5137	12.1707	12.0818	12.6882	12.2979	12.638	12.3153	12.3444	12.4215	12.5899	12.3804	12.4346	12.2431
A0A0A0MQ99;V9GXX7	Swi5	DNA repair protein SWI5 homolog;DNA repair protein SWI5 homolog (Fragment)	13.2979	13.1538	13.6212	13.1009	13.2536	13.1771	13.1783	13.4975	12.2522	13.8292	13.3458	13.1316	13.6642	12.8853	13.1405	13.4173	13.3725	13.1105
A0A0A0MQA5;P68368	Tuba4a	Tubulin alpha chain (Fragment);Tubulin alpha-4A chain	15.8841	15.8126	15.6662	15.6149	15.6024	15.6518	15.7007	15.544	15.2496	15.4395	15.3952	15.468	15.5166	15.4514	15.523	15.5914	15.6626	15.5807
A0A0A0MQB0;Q4PJX1	Odr4	Protein odr-4 homolog	15.1427	15.4825	15.2695	15.3197	15.3044	15.3699	15.2338	15.444	15.3416	15.3618	15.2779	15.4019	15.3481	15.3815	15.3877	15.4664	15.241	15.4284
A0A0A0MQC6;A2AFS3	Elapor1	Endosome-lysosome associated apoptosis and autophagy regulator 1;Endosome/lysosome-associated apoptosis and autophagy regulator 1	9.89453	9.1997	8.33287	9.17781	9.84557	8.7864	10.3321	9.75375	9.26917	7.92618	8.94593	8.96095	9.58767	8.25031	8.91454	9.79616	9.48077	8.79026
A0A0A0MQD1;Q8K1H1	Tdrd7	Tudor domain containing 7;Tudor domain-containing protein 7	15.0638	14.8946	15.1672	14.6592	14.9073	15.0277	14.6801	14.8595	15.2247	14.8616	14.9321	14.8401	15.1937	14.7259	15.0706	15.0119	15.1123	15.0791
A0A0A0MQD7;A0A2I3BPN8;A3KGS3;F7CGP0	Ralgapa2	Ral GTPase activating protein, alpha subunit 2 (catalytic);Ral GTPase activating protein, alpha subunit 2 (catalytic);Ral GTPase-activating protein subunit alpha-2;Ral GTPase activating protein, alpha subunit 2 (catalytic) (Fragment)	12.227	12.5206	12.3566	12.4576	11.8738	12.3364	12.1833	12.249	11.993	12.5786	12.0792	12.1937	12.1119	12.0121	12.0438	12.2642	11.97	12.4933
A0A0A0MQE0;A0A0A0MQM6;A0A0R4J1Z4;E9Q6Z8;F8VQL7;I1E4X2;P25425	Pou2f1	POU domain protein;POU domain protein (Fragment);POU domain protein;POU domain protein;POU domain protein;POU domain protein;POU domain, class 2, transcription factor 1	12.3183	10.6534	12.2045	11.3679	12.3477	12.2132	12.4101	12.0787	12.1047	12.5945	13.4605	12.013	12.0863	12.6821	12.2155	13.0814	12.6484	11.6334
A0A0A0MQE5;A2AHC3;A2AHC4	Camsap1	Calmodulin regulated spectrin-associated protein 1;Calmodulin-regulated spectrin-associated protein 1;Calmodulin regulated spectrin-associated protein 1 (Fragment)	11.633	12.0708	11.6167	12.4809	12.3524	12.4106	12.3712	12.4938	12.5096	12.5179	11.9477	12.8327	12.3893	12.1122	12.2484	12.0986	12.3361	12.3351
A0A0A0MQE8;B7ZCJ0;B7ZCJ1;Q6DFV3	Arhgap21	Rho GTPase activating protein 21;Rho GTPase activating protein 21;Rho GTPase activating protein 21;Rho GTPase-activating protein 21	11.4548	11.653	11.5168	11.6005	10.9187	11.5548	11.2664	11.5907	11.3825	10.6525	11.5551	12.173	11.3573	11.1953	12.0226	11.1101	11.4543	11.3872
A0A0A0MQF5;Q8K2H2	Otud6b	ubiquitinyl hydrolase 1;Deubiquitinase OTUD6B	14.3827	15.2977	14.6386	14.4696	15.0126	15.226	15.1828	15.0814	15.228	15.2287	15.2074	15.2038	15.0432	15.1507	15.0166	15.0557	14.1955	14.94
A0A0A0MQF7;Q8K207	1700025G04Rik;	RIKEN cDNA 1700025G04 gene;Uncharacterized protein C1orf21 homolog	10.2558	10.5372	10.55	10.6341	9.63977	10.2931	9.12678	10.1511	9.33667	9.52507	11.5814	10.4601	10.4606	9.20945	9.40645	9.79979	10.4131	10.0942
A0A0A0MQG9;A0A0R4J137;A2AQZ2;Q9DB26	Phyhd1	Phytanoyl-CoA dioxygenase domain-containing protein 1 (Fragment);Phytanoyl-CoA dioxygenase domain-containing protein 1;Phytanoyl-CoA dioxygenase domain-containing protein 1 (Fragment);Phytanoyl-CoA dioxygenase domain-containing protein 1	12.9175	12.8348	12.4818	10.0598	12.2384	11.0197	11.1152	12.8926	12.6509	12.1766	11.0766	12.147	11.4439	12.0925	10.5569	12.2987	12.9946	11.6548
A0A0A0MQK7;O35473	C1d	Nuclear nucleic acid-binding protein C1D (Fragment);Nuclear nucleic acid-binding protein C1D	12.683	13.0183	13.0141	12.8959	12.9245	12.9309	12.7221	12.9433	12.8831	12.8861	12.7983	12.9032	12.6697	12.8287	12.9211	12.9452	12.9128	12.6859
A0A0A0MQL2;E9PUH0;Q80WR5	A430005L14Rik;A430005L14Rik;	RIKEN cDNA A430005L14 gene (Fragment);RIKEN cDNA A430005L14 gene;UPF0688 protein C1orf174 homolog	14.6167	14.0685	14.8157	14.5571	14.6037	14.6141	14.6383	14.5982	14.769	14.4646	14.6872	14.5062	14.7116	14.5853	14.6647	14.751	14.6477	14.709
A0A0A0MQN4;Q9D906;S4R2D5	Atg7	Ubiquitin-like modifier-activating enzyme ATG7;Ubiquitin-like modifier-activating enzyme ATG7;Autophagy related 7	15.6111	16.3362	15.923	15.8914	16.0122	16.1745	16.0915	16.1123	16.1548	16.1658	16.1905	16.0795	15.9939	16.1608	16.0512	16.071	15.8617	16.1511
A0A0A6YVR9;P09925;V9GXE6	Surf1	SURF1-like protein (Fragment);Surfeit locus protein 1;SURF1-like protein (Fragment)	13.5603	13.7484	13.4416	13.885	13.7096	13.6127	14.3051	14.0177	14.0804	13.8259	14.0917	14.1518	14.2014	14.1403	14.1966	13.5836	13.7297	13.5516
A0A0A6YVS2;Q921L3	Tmco1	Calcium load-activated calcium channel (Fragment);Calcium load-activated calcium channel	12.126	12.749	12.7237	12.7161	13.3657	13.023	13.5691	12.8374	12.9984	13.1091	13.5885	12.8565	13.0061	13.3249	13.3018	12.9645	12.4011	12.7228
A0A0A6YVT1;A0A0A6YXN9;A0A0A6YY75;Q64735	Cr1l	Complement C3b/C4b receptor 1 like (Fragment);Complement C3b/C4b receptor 1 like;Complement C3b/C4b receptor 1 like;Complement component receptor 1-like protein	14.268	14.3579	14.1908	14.1302	14.141	14.3578	14.8267	14.3368	14.3551	14.1521	14.4726	14.3897	14.2957	14.3372	14.5689	14.0283	14.7001	13.5814
A0A0A6YVU0	Atp6v1h	ATPase, H+ transporting, lysosomal V1 subunit H (Fragment)	13.4759	13.7453	13.5556	13.4293	13.8216	13.9053	13.2514	13.9038	13.7122	13.458	13.4872	13.5745	13.3095	13.6312	13.4368	13.7629	13.355	13.6442
A0A0A6YVU8;Q9JKV1	Adrm1b;Adrm1	Adhesion regulating molecule 1B;Proteasomal ubiquitin receptor ADRM1	15.7329	14.9477	15.7271	15.7472	15.5844	15.5054	15.5446	15.4835	15.5676	15.5895	15.3028	15.6493	15.7873	15.343	15.4752	15.6978	15.8273	16.1862
A0A0A6YVV3;A0A0A6YWP9;A0A0A6YXY0;Q9CQ79	Txndc9	Thioredoxin domain containing 9;Thioredoxin domain-containing protein 9 (Fragment);Thioredoxin domain-containing protein 9;Thioredoxin domain-containing protein 9	13.5722	13.0348	13.0066	13.2479	12.9876	12.43	13.0154	11.9127	12.688	13.3157	12.0344	13.3497	13.3922	13.2048	12.8814	12.6069	13.6228	13.0878
A0A0A6YVV8;A0A0A6YWB0;A0A0A6YWG1;A0A0A6YXQ4	Mbnl1	Muscleblind like splicing regulator 1;Muscleblind like splicing regulator 1;Muscleblind like splicing regulator 1 (Fragment);Muscleblind like splicing regulator 1 (Fragment)	14.0116	14.0436	14.2663	14.2713	14.1323	14.2324	14.0935	13.9129	14.2567	14.4537	14.6194	14.3783	14.2775	14.3404	14.0212	14.2346	14.3249	14.383
A0A0A6YVZ7;A0A0A6YWD3;A0A0A6YWF7;Q8C735	Lin9	Protein lin-9 homolog;Lin-9 DREAM MuvB core complex component;Lin-9 DREAM MuvB core complex component;Protein lin-9 homolog	13.3654	11.7987	12.4976	12.7779	12.2253	12.5746	12.6499	11.9091	12.4392	12.2668	12.4496	12.5782	13.0836	11.3412	12.7044	12.8148	12.9719	12.7885
A0A0A6YW67;E9Q4P0;E9Q5F6;E9Q9J0;E9QNP0;P0CG49;P0CG50;P62983;P62984;Q5SX22	Gm8797;Kxd1;Ubc;Uba52;Kxd1;Ubb;Ubc;Rps27a;Uba52;Ubb	Predicted pseudogene 8797;KxDL motif-containing protein 1 (Fragment);Polyubiquitin-C (Fragment);Ubiquitin-ribosomal protein eL40 fusion protein (Fragment);KxDL motif-containing protein 1;Polyubiquitin-B;Polyubiquitin-C;Ubiquitin-ribosomal protein eS31 fusion protein;Ubiquitin-ribosomal protein eL40 fusion protein;Ubiquitin B (Fragment)	17.7802	17.944	18.0464	17.5132	17.9001	17.8813	17.6938	17.9629	18.1566	17.7549	17.5975	17.6879	17.7905	17.571	17.9084	17.9576	17.8511	17.8514
A0A0A6YW87;Q9CX13	Cnih4	Cornichon family AMPA receptor auxiliary protein 4;Protein cornichon homolog 4	15.2704	16.4769	15.9371	15.7642	15.9878	16.4699	16.3971	16.5236	16.3783	16.6565	16.6953	16.5757	16.3774	16.8204	16.6016	16.6293	15.9258	16.2914
A0A0A6YWK7;A0A0R4J117;G3UYZ1;Q8R366	Igsf8	Immunoglobulin superfamily, member 8 (Fragment);Immunoglobulin superfamily, member 8;Immunoglobulin superfamily, member 8;Immunoglobulin superfamily member 8	12.8519	12.9514	12.9069	12.9801	12.5404	12.7953	13.3936	12.6781	12.8898	12.9172	13.1532	13.3327	13.0683	12.9487	12.7988	12.8129	13.05	12.2479
A0A0A6YWX1;E9Q9M5;J3KMM1	Usp19	ubiquitinyl hydrolase 1	13.2666	13.8231	13.5574	13.4013	13.397	13.2943	13.223	13.3611	13.0517	13.2937	13.298	13.1087	13.3226	13.5202	13.34	13.3671	13.1619	13.5074
A0A0A6YWY1;Q9Z1A9	Tbc1d8	TBC1 domain family, member 8;TBC1 domain family member 8	11.9219	11.4033	10.9361	11.3003	11.3238	11.4341	10.5786	11.5401	11.7964	11.1444	11.9602	11.297	11.8572	11.3748	12.0313	11.0789	11.2147	10.1955
A0A0A6YX18;Q8BVE3	Atp6v1h	V-type proton ATPase subunit H	16.8645	16.9068	16.8705	17.0314	16.9096	16.7193	16.5278	16.4591	16.267	16.4564	15.1565	15.9206	16.1203	16.5598	15.4587	16.3692	16.361	16.2744
A0A0A6YX25;D3Z4P2;F6QN75;P59481	Lman2l	Lectin, mannose-binding 2-like (Fragment);Lectin, mannose-binding 2-like;Lectin, mannose-binding 2-like (Fragment);VIP36-like protein	9.82511	11.1375	11.0875	10.4935	10.4366	11.5315	10.6487	10.4148	10.6425	10.0271	10.3434	10.1375	8.96974	10.5156	9.11701	10.6905	11.5308	7.97122
A0A0A6YX73;Q8K1M3	Prkar2a	cAMP-dependent protein kinase type II-alpha regulatory subunit	13.0609	13.8053	13.6848	13.2557	14.0981	13.9734	13.9646	14.0525	14.3518	14.314	14.133	13.8553	13.829	14.0001	13.906	13.9479	13.3294	13.8264
A0A0A6YX97;A0A0A6YXY1;A2APZ3;Q8R2U4	Ntmt1	N-terminal Xaa-Pro-Lys N-methyltransferase 1 (Fragment);N-terminal Xaa-Pro-Lys N-methyltransferase 1 (Fragment);N-terminal Xaa-Pro-Lys N-methyltransferase 1 (Fragment);N-terminal Xaa-Pro-Lys N-methyltransferase 1	15.1246	15.3393	15.0545	15.504	14.8919	15.0279	15.1821	15.1048	14.9841	15.172	15.054	15.264	15.1372	15.182	14.9372	15.171	15.2747	15.3685
A0A0A6YXE3;G3X9Q0;Q3U581;Q9JKP5	Mbnl1	Muscleblind like splicing regulator 1;Muscleblind like splicing regulator 1;Muscleblind like splicing regulator 1;Muscleblind-like protein 1	15.6859	15.6868	16.1328	16.4221	15.6368	15.8053	15.9924	15.7471	15.3228	15.7681	15.9236	16.1074	15.5944	16.1106	15.507	15.8027	15.9812	16.0515
A0A0A6YXG0;Q9JKK1	Stx6	Syntaxin 6;Syntaxin-6	14.8141	14.806	15.0017	14.9308	15.1613	15.0646	14.8831	14.6519	14.6538	14.9105	14.8821	15.0053	14.8969	14.9209	14.9438	14.9066	14.8624	14.9919
A0A0A6YXM5	Rcor3	REST corepressor 3	11.6042	10.244	10.9845	11.5461	11.0521	10.8124	10.9079	11.1442	11.1224	11.0102	10.7737	11.4537	11.3227	11.3131	10.9643	11.2889	11.2983	11.405
A0A0A6YY02;Q9D8U0	Ifrd2	Interferon-related developmental regulator 2 (Fragment);Interferon-related developmental regulator 2	12.9064	12.0649	12.2861	12.8116	11.9927	11.8335	9.9733	11.9355	11.7622	10.9832	12.5463	11.8206	12.1047	12.1694	12.2876	12.0699	11.3225	11.174
A0A0A6YY64;A2AUP1;A2AUP3;A2AUP4;A2AUP5;A7UAK4;A7UAK5;A7UAK8;Q3U3S6;Q7TS91	Pfkfb3	6-phosphofructo-2-kinase/fructose-2,6-biphosphatase 3;6-phosphofructo-2-kinase/fructose-2,6-biphosphatase 3;6-phosphofructo-2-kinase/fructose-2,6-biphosphatase 3;6-phosphofructo-2-kinase/fructose-2,6-biphosphatase 3;6-phosphofructo-2-kinase/fructose-2, 6-biphosphatase 3 splice variant 3;6-phosphofructo-2-kinase/fructose-2, 6-biphosphatase 3 splice variant 1;6-phosphofructo-2-kinase/fructose-2, 6-…	15.0604	15.4275	15.3056	14.9996	15.2986	15.3519	14.2951	15.3686	15.5064	15.2353	14.981	14.8354	15.35	14.3768	15.2745	15.4347	15.4162	14.9275
A0A0B4J1E2;Q9CSN1	Snw1	SNW domain-containing protein 1	15.2091	14.8893	15.2166	15.0162	14.9743	15.0763	15.1068	14.9928	15.1474	14.9636	15.1105	15.0594	15.1952	15.0931	15.1382	14.989	15.2557	15.296
A0A0B4J1E3;D3Z5P5;P40694	Ighmbp2	Immunoglobulin mu DNA binding protein 2;Immunoglobulin mu DNA binding protein 2;DNA-binding protein SMUBP-2	11.7781	11.6739	11.592	12.0195	11.6406	10.9401	11.5792	11.9689	11.5416	11.6695	11.6359	11.5495	11.5522	11.9461	11.708	11.188	11.8171	11.7476
A0A0B4J1E6;P08101	Fcgr2b;Fcgr2	Fc receptor, IgG, low affinity IIb;Low affinity immunoglobulin gamma Fc region receptor II	14.6202	14.6151	15.0851	14.4094	14.9883	14.7454	15.0609	15.0596	14.9731	14.7886	14.9493	14.8374	14.9247	14.5376	14.4965	14.9149	15.127	14.9228
A0A0B4J1E7;O35343	Kpna4	Karyopherin subunit alpha 4;Importin subunit alpha-3	13.8791	13.8498	13.9126	13.5643	14.0541	13.9256	13.6282	14.0195	14.1356	13.709	13.5976	13.8101	13.8503	13.4543	13.8518	13.9292	13.8222	14.049
A0A0B4J1G0	Fcgr4	Low affinity immunoglobulin gamma Fc region receptor III-A	16.8145	16.6059	16.643	15.3627	16.9171	16.8009	16.6705	16.2879	17.3345	16.5933	16.5527	16.0858	17.2111	16.439	17.4109	16.5532	17.6668	16.1356
A0A0B4J1G1	Fcgr2b	Fc receptor, IgG, low affinity IIb	10.7646	13.3602	11.9458	9.78096	14.0112	12.6171	13.0182	12.9988	13.521	11.8419	10.4731	12.0883	11.6247	10.9284	13.8419	12.5834	13.2539	11.5392
A0A0B4J1G2;Q75VT8;Z4YNA9	AB124611;Hide1;AB124611	cDNA sequence AB124611;Protein HIDE1;cDNA sequence AB124611	13.3195	13.5533	13.2974	13.1225	13.5125	13.5909	13.0586	13.7377	13.3961	13.6233	13.5195	13.5111	13.5474	13.6132	13.4658	13.6423	13.1856	13.6723
A0A0B4J1M6;E9PUV2;P08508	Fcgr3	Fc receptor, IgG, low affinity III;Fc receptor, IgG, low affinity III;Low affinity immunoglobulin gamma Fc region receptor III	15.6298	16.9954	16.1586	16.9092	16.6825	16.8463	17.1168	16.8489	16.4139	17.5141	17.3012	16.95	16.6864	17.2707	16.6027	16.7245	15.5524	16.7081
A0A0D2X7Z2;Q9CY45	Eef1akmt1	EEF1A lysine methyltransferase 1	10.6911	12.1912	13.0832	9.96506	13.2075	13.4659	12.8011	13.5363	13.2719	13.0948	13.4868	11.3327	12.828	11.1174	13.4957	13.1335	13.2473	12.9594
A0A0G2JDC3;Q3UTZ3	Trappc14	Trafficking protein particle complex 14;Trafficking protein particle complex subunit 14	12.0178	11.6626	11.4712	12.0688	11.9186	11.624	11.9225	11.2545	11.4264	11.5826	11.9973	11.7467	11.5049	12.0284	12.0177	11.8874	11.1178	11.6455
A0A0G2JDI9;P55096	Abcd3	ATP-binding cassette, sub-family D member 3;ATP-binding cassette sub-family D member 3	14.5343	14.5352	14.796	14.5343	14.7636	14.7667	14.443	14.8666	14.8431	14.7336	14.3576	14.7049	14.6882	14.4519	14.617	14.9103	14.6127	14.9424
A0A0G2JDK0;A0A0G2JDQ1;A0A0G2JDT0;A0A0G2JE18;A0A0G2JEC2;A0A0G2JES4;A0A0G2JET3;A0A0G2JFI7;A0A0G2JFL7;A0A0G2JFS4;A0A0G2JFX1;A0A0G2JFX2;A0A0G2JGK3;A0A0G2JGL3;A0A0H2UH28;A0A0H2UKB6;D3Z6M5;E9Q5E0;E9QKT0;Q60929;Q63943;Q8CFN5;Q921S6;S4R2H4	Mef2c;Mef2c;Mef2c;Mef2c;Mef2c;Mef2c;Mef2c;Mef2c;Mef2c;Mef2c;Mef2c;Mef2c;Mef2c;Mef2c;Mef2c;Mef2c;Mef2a;Mef2d;Mef2d;Mef2a;Mef2d;Mef2c;Mef2d;Mef2a	Myocyte enhancer factor 2C (Fragment);Myocyte enhancer factor 2C;Myocyte enhancer factor 2C;Myocyte enhancer factor 2C;Myocyte enhancer factor 2C;Myocyte enhancer factor 2C (Fragment);Myocyte enhancer factor 2C (Fragment);Myocyte enhancer factor 2C (Fragment);Myocyte enhancer factor 2C (Fragment);Myocyte enhancer factor 2C (Fragment);Myocyte enhancer factor 2C (Fragment);Myocyte enhancer factor 2…	13.3136	13.6154	13.5285	13.3771	13.7616	13.8196	13.9989	13.8615	13.9964	13.9334	14.1777	13.9337	13.7999	13.918	13.8643	13.8405	13.3834	13.7182
A0A0G2JDK3;A0A0G2JF29;A0A0G2JG79;A0A0G2JGU4;P53612;Q3TVF4;Q6PFA1;Q9JIF6	Rabggtb	Geranylgeranyl transferase type II subunit beta (Fragment);Geranylgeranyl transferase type II subunit beta;Geranylgeranyl transferase type-2 subunit beta;Geranylgeranyl transferase type II subunit beta (Fragment);Geranylgeranyl transferase type-2 subunit beta;Geranylgeranyl transferase type-2 subunit beta;Geranylgeranyl transferase type II subunit beta;Geranylgeranyl transferase type II subunit b…	15.4492	15.5467	15.129	15.7725	14.9993	15.6951	15.3258	15.6814	15.5491	15.7634	15.8753	15.8115	15.6826	15.8759	15.0745	15.3501	15.1561	15.8098
A0A0G2JDL3;P49615	Cdk5	Cell division protein kinase 5;Cyclin-dependent kinase 5	14.1036	14.7003	14.4425	14.48	14.5537	14.5089	14.5106	14.6157	14.6527	14.6865	14.6663	14.5838	14.5744	14.7276	14.6068	14.6969	14.2054	14.4861
A0A0G2JDW7;A0A0G2JG29;Q6ZWU9	Rps27	40S ribosomal protein S27 (Fragment);40S ribosomal protein S27;Small ribosomal subunit protein eS27	15.7838	15.6045	15.9078	15.4848	15.7314	15.6567	15.6943	15.5934	15.738	15.7744	15.5408	15.6468	15.6623	15.6125	15.6026	15.7203	15.6967	16.0153
A0A0G2JDZ4;E9QNY3	Myl10	Myosin, light chain 10, regulatory;Myosin, light chain 10, regulatory	15.6252	14.3808	15.446	15.3286	15.0909	14.8101	14.9853	15.0196	14.9347	14.795	14.2568	14.8802	14.8978	14.4253	14.8605	14.83	15.331	15.5099
A0A0G2JE08;A0A0G2JFB2;Q80VL1	Tdrkh	Tudor and KH domain containing protein;Tudor and KH domain containing protein;Tudor and KH domain-containing protein	12.9474	13.4746	12.9216	12.8978	12.5749	12.9422	13.2787	13.4003	13.3298	13.0681	13.4589	13.5271	12.7929	13.2614	13.3444	13.1156	13.3798	13.3843
A0A0G2JE25;A0A0G2JGP4;P08556;Q61411;Q9D091	Nras;Nras;Nras;Hras;Nras	Neuroblastoma ras oncogene (Fragment);Neuroblastoma ras oncogene (Fragment);GTPase NRas;GTPase HRas;Neuroblastoma ras oncogene	16.0354	15.6774	15.3572	15.6341	15.2266	15.3895	15.2366	15.6633	15.4771	15.3654	15.4677	15.6808	15.3437	15.1995	15.313	15.4528	15.7491	15.3488
A0A0G2JE26;Q6DFX2	Antxr2	Anthrax toxin receptor;Anthrax toxin receptor 2	12.1847	11.8116	12.4288	12.359	12.0179	11.5833	11.7415	10.5661	10.856	11.1651	11.2863	11.4892	12.343	11.7831	11.4343	12.311	10.4415	11.6873
A0A0G2JE30;O88425	Nme6	Nucleoside diphosphate kinase (Fragment);Nucleoside diphosphate kinase 6	11.8228	11.526	11.6729	10.9687	11.9929	11.2693	11.6925	11.2753	11.6294	11.3753	11.8238	11.1718	11.6152	11.2674	11.8775	11.1043	12.1854	11.3022
A0A0G2JE52;P62835	Rap1a	small monomeric GTPase;Ras-related protein Rap-1A	17.4775	16.6322	17.2793	16.9483	17.0912	16.9814	16.8629	16.9313	17.078	16.6858	16.7313	16.9087	17.0077	16.5702	16.8905	16.9113	16.4912	17.0843
A0A0G2JE93;A0A1Y7VJA7;Q9DCI3	Stard3nl	STARD3 N-terminal like;STARD3 N-terminal like;STARD3 N-terminal-like protein	13.5352	14.4522	13.0944	10.478	14.5462	13.6592	12.8739	14.1023	14.8777	13.0288	12.9932	11.156	12.3749	10.5943	14.8072	13.6035	13.5911	9.80785
A0A0G2JEA9;A0A0G2JFX7;Q9CWZ3	Rbm8a	RNA-binding protein 8A	18.0244	17.5225	17.9111	17.9075	17.848	17.7767	18.0199	17.8402	17.9684	18.0205	17.9016	17.8531	17.9067	17.8489	17.9265	17.9079	18.2108	17.9329
A0A0G2JEC4;Q9JK48	Sh3glb1	Endophilin-B1	15.3945	15.9299	15.8747	15.7499	15.828	15.9773	15.9755	15.7419	16.0202	15.9993	16.0082	15.8525	15.9196	16.0076	15.9912	15.8642	15.704	15.8886
A0A0G2JEC5;A0A0G2JET2;Q8C078	Camkk2	Calcium/calmodulin-dependent protein kinase kinase 2, beta (Fragment);Calcium/calmodulin-dependent protein kinase kinase 2, beta (Fragment);Calcium/calmodulin-dependent protein kinase kinase 2	14.6184	13.7239	14.3937	14.5035	14.2447	13.7062	13.3146	13.682	14.1406	13.9879	12.9889	12.8939	14.1529	12.9633	13.8341	13.6105	14.5246	14.1246
A0A0G2JEC8;Q3U7M5;Q8C0M2;Q8VD66	Abhd4	Abhydrolase domain containing 4 (Fragment);(Lyso)-N-acylphosphatidylethanolamine lipase;Abhydrolase domain containing 4;(Lyso)-N-acylphosphatidylethanolamine lipase	11.0432	12.2625	11.2636	13.1843	12.71	11.2603	10.0125	13.2718	9.72321	11.4098	12.3969	12.1187	12.044	12.1864	12.0785	11.8912	12.8625	10.9678
A0A0G2JEG0;Q9R008	Mvk	mevalonate kinase;Mevalonate kinase	10.9817	11.086	10.8744	11.2087	11.6864	11.0824	10.9904	10.6062	11.2607	12.0389	10.0143	11.3289	11.2718	11.2226	11.3337	10.1681	10.3713	11.1939
A0A0G2JEG3;Q8VE96	Slc35f6	Solute carrier family 35, member F6;Solute carrier family 35 member F6	18.5228	17.8816	17.7535	17.0957	18.45	17.9142	18.0809	17.8816	17.7098	17.4825	17.4283	17.6602	17.6817	17.1307	18.0802	17.7217	18.8837	17.0569
A0A0G2JEH5;Q9D081	Alg14	UDP-N-acetylglucosamine transferase subunit ALG14 (Fragment);UDP-N-acetylglucosamine transferase subunit ALG14	9.46951	10.1694	10.4532	9.85435	10.9958	11.211	9.95752	11.3257	11.0687	10.9862	11.3651	11.3625	10.8421	11.4214	11.6028	11.4248	10.066	11.057
A0A0G2JEK2;P63254	Crip1	Cysteine-rich protein 1	16.4335	15.5	16.6	15.9389	16.4411	16.2564	16.618	16.086	16.3943	16.2874	16.3704	16.0277	16.53	16.2906	16.5188	15.9819	16.826	16.4975
A0A0G2JF31;P07607	Tyms	Thymidylate synthase (Fragment);Thymidylate synthase	11.0459	8.87711	10.8438	9.2887	10.6787	10.2907	10.7494	10.0647	11.2634	10.4258	10.4173	9.0155	10.9661	9.86002	10.7431	10.7586	10.5988	11.4369
A0A0G2JFB4;A0A0G2JGT5;A0A0G2JH04;P63073	Eif4e	Eukaryotic translation initiation factor 4E;Eukaryotic translation initiation factor 4E (Fragment);Eukaryotic translation initiation factor 4E;Eukaryotic translation initiation factor 4E	14.7074	14.5228	14.7008	14.1752	14.8282	14.3494	14.9304	14.7294	14.9076	14.7922	15.0131	14.5524	14.9923	14.7381	14.7394	14.6111	14.5688	14.6255
A0A0G2JFH9;Q3U829	Ap5z1	Adaptor-related protein complex 5, zeta 1 subunit;AP-5 complex subunit zeta-1	14.7407	14.6545	14.8571	14.7347	14.7871	14.7118	14.7259	14.4355	14.8325	14.4687	14.6316	14.603	14.7067	14.7112	14.7194	14.6444	14.7868	14.5447
A0A0G2JFI2;F6XYC5;Q9D8C8	Ppp1r35	Protein phosphatase 1, regulatory subunit 35 (Fragment);Protein phosphatase 1, regulatory subunit 35 (Fragment);Protein phosphatase 1 regulatory subunit 35	13.6909	14.1421	13.787	14.3792	13.7422	13.9936	13.6224	13.9941	13.6946	13.9072	13.5285	14.1058	13.8096	14.0448	13.5672	13.9288	13.7328	14.0228
A0A0G2JFJ6;Q7TPD0	Ints3	Integrator complex subunit 3	15.3844	15.1442	15.5739	15.4288	15.382	15.2822	15.2845	15.3237	15.3802	15.4581	15.2479	15.2505	15.3368	15.4215	15.3534	15.4379	15.1732	15.4589
A0A0G2JFP4	Frrs1	Ferric-chelate reductase 1	13.688	13.2903	13.3841	13.1279	13.6599	13.2184	13.5558	13.4389	13.5936	13.1373	13.3253	13.2591	13.3112	12.7678	13.2377	13.2889	13.8586	13.2919
A0A0G2JFP8;A0A0G2JG05;A0A0G2JGA1;Q3UFB2	Znhit6	Zinc finger, HIT type 6 (Fragment);Zinc finger, HIT type 6 (Fragment);Zinc finger, HIT type 6 (Fragment);Box C/D snoRNA protein 1	12.7958	13.7734	13.1244	12.8366	13.5028	13.4675	13.1298	13.3633	13.5132	13.315	13.2864	13.3526	13.2305	13.0245	13.5236	13.3497	12.9707	12.947
A0A0G2JFR7;Q7TND5	Rpf1	Ribosome production factor 1	12.4881	12.2888	12.0971	12.5524	12.3515	12.2422	12.3598	12.1484	12.0783	12.1711	12.3216	12.1426	12.3279	12.1413	12.0898	12.1178	12.274	12.0878
A0A0G2JFS2;P15920	Atp6v0a2	V-type proton ATPase subunit a;V-type proton ATPase 116 kDa subunit a 2	13.1479	12.5124	13.0378	12.5304	13.3564	12.6517	12.9112	12.3015	13.0117	12.7402	11.9576	12.6745	12.8647	11.3257	12.5915	12.9628	13.0346	13.1043
A0A0G2JFT8	Rufy3	RUN and FYVE domain containing 3	13.9199	13.3287	14.4583	13.908	14.1928	13.9779	14.1031	13.883	14.2107	13.7221	14.4244	13.9437	14.6008	13.7607	14.2097	13.9287	14.5282	14.1569
A0A0G2JFW6;Q6NXI6	Rprd2	Regulation of nuclear pre-mRNA domain containing 2 (Fragment);Regulation of nuclear pre-mRNA domain-containing protein 2	14.808	14.6684	14.6993	14.6746	14.63	14.2278	14.7544	14.7467	14.6019	14.4553	14.4085	14.6867	14.7734	14.7037	14.6784	14.6725	14.7651	14.6195
A0A0G2JGD2;P07091	S100a4	S100 calcium binding protein A4 (Fragment);Protein S100-A4	16.2832	16.1604	16.4695	16.1237	16.3477	16.5177	16.9562	16.4619	16.6241	16.8255	16.9885	16.7793	16.7346	16.7694	16.669	16.5221	16.4332	16.7434
A0A0G2JGG7;Q6S5J6	Krit1	KRIT1, ankyrin repeat containing;Krev interaction trapped protein 1	10.9601	11.0284	11.8762	10.9256	11.4714	11.7479	11.5189	11.0618	11.922	12.0218	11.9104	11.7125	11.3465	11.5884	11.2769	11.3002	11.5595	11.3663
A0A0G2JGI9;F8VPN4	Agl	Glycogen debranching enzyme	13.663	14.4055	14.2144	14.325	14.2038	14.4136	14.0638	14.658	14.3776	14.666	14.1224	14.7295	14.2666	14.5098	14.3007	14.5399	13.9485	14.5028
A0A0G2JGK8;Q99KR6	Rnf34	Ring finger protein 34 (Fragment);E3 ubiquitin-protein ligase RNF34	12.7404	12.7516	13.344	12.8704	12.7504	13.0509	10.4526	12.9496	13.1576	12.5112	12.7059	12.5724	12.9811	12.2144	11.973	12.5314	12.8233	12.8418
A0A0G2JGL8;Q99PU8	Dhx30	ATP-dependent RNA helicase DHX30	13.9731	13.9264	13.8548	13.9493	13.7379	13.7254	14.092	13.8724	13.838	13.9126	13.8016	13.9634	13.9113	13.8539	14.0157	13.7545	13.9804	13.8752
A0A0G2JGQ4;P54729	Nub1	Negative regulator of ubiquitin-like proteins 1;NEDD8 ultimate buster 1	15.2976	15.1928	15.4337	15.2338	15.3986	15.38	15.4126	15.2199	15.4554	15.2992	15.4114	15.2198	15.4518	15.2958	15.4877	15.2865	15.2873	15.1375
A0A0G2JGS4;E9Q1T1;E9Q1W0;Q6PHZ2	Camk2d	calcium/calmodulin-dependent protein kinase;calcium/calmodulin-dependent protein kinase;calcium/calmodulin-dependent protein kinase;Calcium/calmodulin-dependent protein kinase type II subunit delta	14.618	15.1174	14.1851	14.6116	14.6248	14.7408	14.608	14.7006	14.603	14.5383	14.6824	14.674	14.5088	14.5851	14.7007	14.7722	14.4325	13.8622
A0A0G2JGV7;A0A140T8R8;A0A1Y7VP24;Q3UT23;Q9QZ73	Dcun1d1;Dcun1d1;Tes3-ps;Dcun1d1;Dcun1d1	DCN1-like protein (Fragment);DCN1-like protein (Fragment);DCN1-like protein;DCN1-like protein;DCN1-like protein 1	13.213	13.9489	13.4039	13.5903	13.72	13.8772	13.496	13.9279	13.9159	13.8511	13.4821	13.8793	13.5603	13.7645	13.5207	13.9541	13.5333	13.8156
A0A0G2JGX4;Q6PIC6;Q8VCE0	Atp1a3	Sodium/potassium-transporting ATPase subunit alpha;Sodium/potassium-transporting ATPase subunit alpha-3;Sodium/potassium-transporting ATPase subunit alpha	14.3932	14.6711	14.257	14.5394	14.6249	14.4484	14.5618	14.5643	14.3944	14.565	14.2866	14.52	14.4906	14.5979	14.4674	14.6465	14.4008	14.7604
A0A0G2JH13;Q8CJ26	Nradd	Neurotrophin receptor associated death domain (Fragment);Death domain-containing membrane protein NRADD	9.98946	10.2796	8.18303	10.5364	9.51415	9.95496	9.95035	9.83016	10.142	10.428	8.76397	9.68477	9.76498	9.14183	9.79374	10.0511	11.5118	7.77104
A0A0G2JH17;K3W4P2;Q6P4S8	Ints1	Integrator complex subunit 1	11.7007	11.7038	12.1511	11.8627	11.5837	11.8075	12.013	11.6829	11.9553	11.6244	11.8795	11.9147	11.8237	11.4114	11.7859	11.7205	11.9973	11.927
A0A0H2UH19;Q5DW34;Z4YJZ7	Ehmt1	Euchromatic histone methyltransferase 1;Histone-lysine N-methyltransferase EHMT1;Euchromatic histone methyltransferase 1	13.8718	13.7868	13.6844	13.8906	13.6983	13.6827	13.8595	13.8584	13.7129	13.5515	13.9153	13.6238	13.7876	13.8227	13.8487	13.5122	13.9026	13.7981
A0A0H2UH20;D3Z4U0;E9PUD0;Q9R020	Zranb2	Zinc finger, RAN-binding domain containing 2 (Fragment);Zinc finger Ran-binding domain-containing protein 2;Zinc finger Ran-binding domain-containing protein 2;Zinc finger Ran-binding domain-containing protein 2	10.9507	10.751	10.067	11.9542	11.4623	10.4985	8.92967	11.0236	10.5056	9.29878	8.92876	9.58473	10.4835	9.70238	10.8951	9.62701	11.2137	11.0097
A0A0J9YKD4;P07310	Ckm	Creatine kinase M-type	17.9356	21.1505	20.9961	21.2783	16.9065	21.0049	15.7486	20.9592	20.7634	21.2963	21.0334	21.0717	15.8678	21.1195	16.4556	16.4618	21.0287	17.8703
A0A0J9YTU9;Q69Z99	Zfp512;Znf512	Zinc finger protein 512	13.8824	13.8118	13.4975	13.7535	13.8977	13.7929	13.8895	13.7521	13.812	13.8063	13.9925	13.6486	13.7312	13.8777	13.8654	13.6144	13.871	13.4851
A0A0J9YTV5;E9Q7W0;P31266;Q3U6F1	Rbpj	Recombination signal binding protein for immunoglobulin kappa J region;Recombination signal binding protein for immunoglobulin kappa J region;Recombining binding protein suppressor of hairless;Recombination signal binding protein for immunoglobulin kappa J region	15.7074	15.068	15.63	15.0012	15.5051	15.4086	15.401	15.4294	15.6983	15.2397	15.2815	15.3901	15.2697	15.1581	15.4931	15.4435	15.661	15.6276
A0A0J9YTY0;A0A0J9YUL3;Q8C1B7	Septin11	Septin;Septin;Septin-11	13.9868	14.5361	14.7903	15.0113	14.5867	14.6853	14.7553	14.3686	14.359	14.5175	14.626	14.6407	14.6832	14.857	14.488	14.7816	14.5336	14.8125
A0A0J9YTY5;D3YY98;Q8VDS8	Stx18	Syntaxin 18 (Fragment);Syntaxin 18 (Fragment);Syntaxin-18	11.8692	11.2289	11.478	11.0607	11.2341	11.3431	10.8549	11.0288	11.2824	11.0436	10.5406	10.6653	10.3109	11.1163	11.1113	10.7964	11.1098	11.4005
A0A0J9YTY6;E9PV90;E9PY45;Q9D6M3	Slc25a22	Mitochondrial glutamate carrier 1 (Fragment);Mitochondrial glutamate carrier 1 (Fragment);Mitochondrial glutamate carrier 1 (Fragment);Mitochondrial glutamate carrier 1	15.1037	14.0906	15.3821	14.7652	14.302	14.9441	14.9227	14.1723	14.7131	14.625	15.1947	14.8783	14.9752	15.0078	14.9846	15.016	15.4499	14.8972
A0A0J9YU43;A0A0J9YVD5;Q9JHL0	Lat2	Linker for activation of T cells family, member 2;Linker for activation of T cells family, member 2 (Fragment);Linker for activation of T-cells family member 2	14.0972	13.7814	13.8149	14.0553	13.9157	14.0351	14.1441	13.9825	13.7537	14.1581	13.666	14.0571	13.902	13.8773	13.9118	14.106	14.1018	14.0656
A0A0J9YU62;O88712	Ctbp1	C-terminal binding protein 1;C-terminal-binding protein 1	16.1209	15.7605	16.3203	15.8989	16.096	16.034	15.877	16.0605	16.1139	16.0597	15.9998	16.0841	15.9879	15.7934	15.9918	16.1887	15.9881	16.3587
A0A0J9YU92;Q8VDH1	Fbxo21	F-box protein 21 (Fragment);F-box only protein 21	14.9404	14.8231	14.6597	14.9346	14.7159	14.7332	14.6996	14.8452	14.445	14.936	14.7183	14.9671	14.6643	14.6195	14.6167	14.8714	14.9166	14.8723
A0A0J9YUB4;A0A0U1RQA9;Q99L02	Gm42742;Pagr1a;Pagr1a	Predicted gene 42742 (Fragment);PAXIP1 associated glutamate rich protein 1A;PAXIP1-associated glutamate-rich protein 1A	13.3241	12.5573	13.2009	12.7388	13.1001	12.6473	13.132	13.2206	13.0139	12.4631	12.1055	12.806	12.6825	10.5132	12.8857	13.2417	12.8996	13.4271
A0A0J9YUD0;D3YWD5;Q9D2V8	Mfsd10	Major facilitator superfamily domain containing 10 (Fragment);Major facilitator superfamily domain containing 10 (Fragment);Major facilitator superfamily domain-containing protein 10	11.0286	11.9592	10.9331	9.47444	11.5215	12.4419	11.8502	12.5363	12.3572	11.7997	11.2401	12.2264	11.4372	12.0262	11.6032	12.2274	10.854	12.1731
A0A0J9YUD5;B9EJ54	Nup205	Nucleoporin 205	15.4245	15.3176	15.3774	15.2787	15.3454	15.2759	15.4446	15.2972	15.4916	15.2942	15.4298	15.229	15.4006	15.2602	15.461	15.2673	15.3294	15.3609
A0A0J9YUE3;A0A0J9YV90;Q8BHJ5	Tbl1xr1	Transducin (beta)-like 1X-linked receptor 1 (Fragment);Transducin (beta)-like 1X-linked receptor 1;F-box-like/WD repeat-containing protein TBL1XR1	11.3919	11.4671	11.6702	12.0755	11.1156	11.7183	11.2716	11.1324	11.8358	11.5903	11.4956	11.7836	11.1532	10.8584	11.5919	11.2683	11.081	11.6149
A0A0J9YUI3;A0A0J9YVJ2;Q9CQT5	Pomp	Proteasome maturation protein	14	13.7847	14.4141	13.7669	14.135	13.7753	13.8472	13.7838	13.8635	14.0594	14.0593	14.1365	13.7536	14.0387	13.7053	14.0404	13.7548	14.4638
A0A0J9YUT8;Q8R3C6	Rbm19	RNA binding motif protein 19;Probable RNA-binding protein 19	12.8889	12.9414	12.78	13.3818	12.8594	12.2572	12.1452	13.0227	12.8761	13.0441	12.7325	12.4856	11.916	13.0933	13.0358	13.311	12.4241	13.0387
A0A0J9YV01;A0A0M3HEP2;H9H9S3;Q9R0G7	Zeb2	Zinc finger E-box binding homeobox 2;Zinc finger E-box binding homeobox 2;Zinc finger E-box binding homeobox 2;Zinc finger E-box-binding homeobox 2	10.5177	10.0841	10.5884	10.0038	9.42604	9.85529	10.2587	10.3579	9.71786	10.0346	9.26898	10.0588	10.1242	9.70347	9.88564	10.4175	10.2858	10.2613
A0A0J9YVB8;D3Z5E8;G3X9K8;Q8QZZ7	Tprkb	Tp53rk binding protein (Fragment);Tp53rk binding protein (Fragment);Tp53rk binding protein;EKC/KEOPS complex subunit Tprkb	15.0936	14.8053	15.0099	15.1776	14.8982	15.0069	15.0097	15.2212	15.1264	15.0262	15.1403	15.1945	15.3011	15.043	14.8675	15.1252	15.2165	15.0694
A0A0M3HEP7;P70704	Atp8a1	Phospholipid-transporting ATPase;Phospholipid-transporting ATPase IA	15.1267	14.6898	15.0152	14.4417	15.0375	14.8781	14.9019	14.938	15.0736	14.9339	14.855	14.8092	15.0032	14.4703	14.981	14.8937	14.9647	15.1442
A0A0N4SUH4;Q8BKS9	Pum3	Pumilio RNA-binding family member 3;Pumilio homolog 3	13.2198	13.2271	13.1499	13.5726	13.3047	13.3986	13.3331	13.3915	13.2734	13.2777	13.2059	13.4027	13.2556	13.3548	13.2159	13.4424	13.2708	13.4212
A0A0N4SUH8;Q9QZ23	Nfu1	NFU1 iron-sulfur cluster scaffold homolog, mitochondrial;NFU1 iron-sulfur cluster scaffold homolog, mitochondrial	14.9253	15.258	14.5582	14.4558	15.5317	14.8643	15.781	14.7716	15.1525	14.9441	15.3954	14.5804	15.107	14.9506	15.3766	14.4451	15.7009	14.5448
A0A0N4SUI7	Nbdy	Negative regulator of P-body association	15.9834	15.953	15.8832	16.2118	16.0243	15.8752	16.1426	16.0398	15.9125	16.005	16.1975	16.1801	16.2701	16.215	15.901	16.266	15.9946	16.383
A0A0N4SUJ1;Q8BXK4	Bmt2;Samtor	Base methyltransferase of 25S rRNA 2;S-adenosylmethionine sensor upstream of mTORC1	12.952	12.6419	13.0637	12.9918	12.4375	13.0849	12.501	12.804	12.9539	12.8421	12.589	12.9406	12.7158	12.6214	12.6423	12.9706	12.7534	13.3775
A0A0N4SUT0;P62322	Lsm5	LSM5 homolog, U6 small nuclear RNA and mRNA degradation associated;U6 snRNA-associated Sm-like protein LSm5	14.9889	14.5262	14.8404	14.9882	15.0138	14.5435	14.7759	14.8261	14.594	14.6331	14.756	14.5515	14.8721	14.5353	14.7386	14.5215	14.8904	14.8578
A0A0N4SUV6;Q9JHW4	Eefsec	Eukaryotic elongation factor, selenocysteine-tRNA-specific;Selenocysteine-specific elongation factor	12.6952	11.8958	12.5576	12.4694	12.6373	12.0603	12.8116	12.3689	12.7355	12.3668	12.9009	12.2476	12.7519	11.9692	12.8377	12.1863	12.6809	12.3774
A0A0N4SUY2;E9PVJ6;E9Q4I1;E9Q612	Ptpro	Protein tyrosine phosphatase receptor type O;Protein tyrosine phosphatase receptor type O;protein-tyrosine-phosphatase;Receptor-type tyrosine-protein phosphatase O	13.084	12.5982	13.6203	12.4893	13.1714	13.4709	13.2912	13.0413	13.5022	13.3578	13.3927	13.0459	13.533	13.026	13.5078	13.2367	13.4695	13.2963
A0A0N4SV10;A0A0N4SVC4;Q9D4V0	Etnk1	ethanolamine kinase;ethanolamine kinase;Ethanolamine kinase 1	13.9231	13.4246	13.9112	13.3021	14.098	13.611	13.3989	13.7654	14.3489	13.2883	13.7403	13.4857	14.0293	13.3484	13.7859	13.5836	14.3142	13.4983
A0A0N4SV15;Q80UY2	Kcmf1	Potassium channel modulatory factor 1;E3 ubiquitin-protein ligase KCMF1	13.1444	14.6042	13.0952	13.7841	13.5184	13.8462	14.0163	13.9953	13.7068	13.9677	14.2961	13.9685	13.566	14.1976	13.8282	13.7745	13.4804	11.8957
A0A0N4SV66;C0HKE1;C0HKE2;C0HKE3;C0HKE4;C0HKE5;C0HKE6;C0HKE7;C0HKE8;C0HKE9;Q8BFU2;Q8CGP4;Q8CGP5;Q8CGP6;Q8CGP7;Q8R1M2	H2aj;H2ac4;H2ac6;H2ac7;H2ac8;H2ac11;H2ac13;Hist1h2an;Hist1h2ao;Hist1h2ap;H2ac25;H2ac1;Hist1h2af;H2ac12;H2ac15;H2aj	Histone H2A;Histone H2A type 1-B;Histone H2A type 1-C;Histone H2A type 1-D;Histone H2A type 1-E;Histone H2A type 1-G;Histone H2A type 1-I;Histone H2A type 1-N;Histone H2A type 1-O;Histone H2A type 1-P;Histone H2A type 3;Histone H2A;Histone H2A type 1-F;Histone H2A type 1-H;Histone H2A type 1-K;Histone H2A.J	20.9132	22.7858	19.8598	21.6889	21.0978	21.1466	21.7772	21.6213	21.3317	21.2184	21.4826	21.5371	20.9753	22.0774	21.2463	21.2508	21.1719	19.6197
A0A0N4SV80;E9QML5;Q61464	Zfp638;Zfp638;Znf638	Zinc finger protein 638	13.712	13.4132	13.7921	13.9503	13.4857	13.6547	14.1378	13.7219	13.3836	13.1462	13.9402	13.8366	13.9994	12.9885	13.51	13.4233	13.6671	13.8815
A0A0N4SVA6;P70295;Q3U3K9	Aup1	Lipid droplet-regulating VLDL assembly factor AUP1	16.5249	16.5845	16.4031	16.4887	16.3684	16.488	16.4561	16.4397	16.4471	16.5225	16.4172	16.471	16.3996	16.4979	16.3845	16.4819	16.4438	16.4224
A0A0N4SVB1;Q5U680	Slc25a26	Mitochondrial S-adenosylmethionine carrier protein (Fragment);Mitochondrial S-adenosylmethionine carrier protein	14.0382	13.5128	14.0639	14.0451	13.9947	13.7884	13.6423	13.7299	13.6623	13.5798	13.5502	13.7291	13.7952	13.7218	13.3594	13.8171	13.9138	13.7903
A0A0N4SVB8;Q9CQW2	Arl8b	ADP-ribosylation factor-like protein 8B	18.4929	18.5485	18.699	18.7192	18.631	18.7858	19.0623	18.6718	18.6174	18.9036	19.0812	18.8815	18.7758	18.8499	18.8346	18.7509	18.9839	18.931
A0A0N4SVC2;E9QP00;Q6PFR5	Tra2a	Transformer 2 alpha;Transformer 2 alpha;Transformer-2 protein homolog alpha	12.8978	13.358	13.2824	13.0755	13.089	12.8335	13.1457	13.3073	13.2462	13.1954	13.3233	13.3179	13.1745	13.2101	13.3259	13.1281	13.2677	13.3231
A0A0N4SVH4	Arhgdib	Rho, GDP dissociation inhibitor beta (Fragment)	12.0743	11.0749	11.7109	12.2247	11.9964	11.8393	11.2869	11.8167	11.0208	11.7345	11.508	11.5549	11.5736	11.8027	11.8492	11.5077	11.8343	12.2757
A0A0N4SVL0;A0A0R4J112;A0AAA9WW03;A2AMI2;Q80XI3;Z4YKC4	Eif4g3	Eukaryotic translation initiation factor 4 gamma, 3;Eukaryotic translation initiation factor 4 gamma, 3;Eukaryotic translation initiation factor 4 gamma, 3;Eukaryotic translation initiation factor 4 gamma, 3;Eukaryotic translation initiation factor 4 gamma 3;Eukaryotic translation initiation factor 4 gamma, 3	15.7696	15.7438	15.6244	15.8817	15.5806	15.5948	15.4836	15.4735	15.287	15.3626	15.4154	15.4297	15.5596	15.5969	15.414	15.6211	15.5971	15.4855
A0A0N4SVL6;A0A0N4SW85;P51908	Apobec1	Apolipoprotein B mRNA editing enzyme, catalytic polypeptide 1 (Fragment);Apolipoprotein B mRNA editing enzyme, catalytic polypeptide 1 (Fragment);C->U-editing enzyme APOBEC-1	14.4128	14.6707	13.8037	13.6817	14.4996	14.8509	14.2854	14.6098	14.8145	15.048	14.8022	14.5812	14.4605	14.6987	14.6091	14.6859	14.6567	14.3375
A0A0N4SVQ1;Q62425	Ndufa4	Cytochrome c oxidase subunit NDUFA4	15.7386	16.2085	16.0027	15.9471	16.2444	16.2911	16.1797	16.1049	15.9181	16.157	16.2371	15.9318	15.7211	16.2978	16.138	16.1273	15.4859	15.8083
A0A0N4SVQ6;Q9CR89	Ergic2	Endoplasmic reticulum-Golgi intermediate compartment protein (Fragment);Endoplasmic reticulum-Golgi intermediate compartment protein 2	14.1137	14.3771	13.09	13.6267	14.0572	13.5162	13.8313	13.6348	13.519	13.7584	13.3149	13.8317	13.6614	13.4409	13.5599	13.2898	13.5572	13.2926
A0A0N4SVS8;F7BP94;Q8QZV7	Ints13;Ints13;IntS13	Integrator complex subunit 13 (Fragment);Integrator complex subunit 13 (Fragment);Integrator complex subunit 13	15.3769	15.0719	14.7552	15.1355	14.7265	14.8636	14.5934	15.1484	14.8764	15.1205	14.5922	15.2648	15.128	15.2252	14.846	14.9077	15.1381	15.1301
A0A0N4SVT1;F6QKD2;Q9CWX9	Ddx47	RNA helicase (Fragment);RNA helicase (Fragment);Probable ATP-dependent RNA helicase DDX47	14.2623	14.3121	14.1742	13.7159	13.9397	13.7521	14.0143	14.2324	14.1105	14.2263	14.1417	14.2207	14.1175	14.0893	13.9164	13.928	13.5332	14.256
A0A0N4SW17;Q8CG50;Q91Z34	Gm45140;Rab43;Rab43	Predicted gene 45140 (Fragment);Ras-related protein Rab-43;RAB43, member RAS oncogene family	13.5459	13.9684	13.3706	13.4528	13.5297	13.5426	13.2786	13.4093	13.5936	13.5014	13.6485	13.4063	13.5832	13.2657	13.6247	13.7075	13.5608	13.2223
A0A0N4SW28;Q9DAS9	Gng12	Guanine nucleotide-binding protein subunit gamma;Guanine nucleotide-binding protein G(I)/G(S)/G(O) subunit gamma-12	14.7141	15.3012	13.9505	15.305	14.3906	14.5682	14.9677	14.919	14.198	14.781	14.8202	15.1586	14.5792	14.9545	14.4496	14.6934	14.6515	13.8944
A0A0N4SW50;Q91VX9	Tmem168	Transmembrane protein 168	13.0746	13.4291	12.6574	13.6461	13.0621	13.8113	13.4799	13.4828	13.2095	13.514	13.852	13.7789	13.9013	14.1864	13.6455	13.9963	13.5968	13.4591
A0A0N4SW73	Rab11fip5	RAB11 family interacting protein 5 (class I)	15.3992	15.4517	15.1956	15.5669	15.2072	15.3223	15.3309	15.4696	15.1488	15.3482	15.2884	15.4397	15.302	15.3899	15.2633	15.3048	15.4452	15.3861
A0A0N4SW94;O35682	Myadm	Myeloid-associated differentiation marker (Fragment);Myeloid-associated differentiation marker	16.8407	17.366	17.4631	17.6468	17.5859	17.6207	17.4777	17.1304	16.9124	17.3843	17.4178	16.9827	17.2143	17.625	17.012	16.769	16.204	17.0018
A0A0N4SWI4;Q9CR98	Fam136a	Protein FAM136A	11.8394	13.117	10.739	10.4491	10.8681	12.0852	12.9473	12.5569	13.2617	12.3541	13.4183	11.358	11.9599	12.61	12.8793	12.1895	10.9278	13.1031
A0A0N5E9G7;G3X8Z6;P35601;Q5U4B1	Rfc1	Replication factor C subunit 1	10.6308	10.4084	9.4938	10.0894	11.1336	11.9369	11.6041	10.711	12.0755	10.9526	11.7632	9.79156	10.8691	10.7074	12.0689	10.4955	7.76909	9.42927
A0A0R3P9C4;Q8C1Q6	Uqcc5	Ubiquinol-cytochrome c reductase complex assembly factor 5	13.8383	14.0308	13.7436	14.3122	14.3557	14.1735	13.7499	13.5316	14.1268	14.2808	13.9351	14.2091	14.1285	14.0812	13.7607	14.1654	13.9843	14.4118
A0A0R3P9C8;Q9DC69	Ndufa9	NADH dehydrogenase [ubiquinone] 1 alpha subcomplex subunit 9, mitochondrial;NADH dehydrogenase [ubiquinone] 1 alpha subcomplex subunit 9, mitochondrial	15.5055	15.4923	15.298	14.7284	15.8349	15.5896	16.0767	15.3055	15.644	15.4196	15.913	15.0791	15.4549	15.3686	15.838	15.1216	16.0408	15.0771
A0A0R4IZW7;D3Z413;D6RFC0;D6RG86;E9PWD4;H3BK68;H3BKB8;H3BKS8;H3BKV3;H3BL70	Trmt1	tRNA (guanine(26)-N(2))-dimethyltransferase;tRNA (guanine(26)-N(2))-dimethyltransferase (Fragment);tRNA methyltransferase 1;tRNA methyltransferase 1;tRNA (guanine(26)-N(2))-dimethyltransferase;tRNA (guanine(26)-N(2))-dimethyltransferase (Fragment);tRNA (guanine(26)-N(2))-dimethyltransferase (Fragment);tRNA (guanine(26)-N(2))-dimethyltransferase;tRNA (guanine(26)-N(2))-dimethyltransferase (Fragmen…	12.718	12.2735	12.8524	12.3393	12.5636	12.6191	12.4653	12.4018	12.4374	13.0387	12.6933	13.2456	12.5955	12.8583	12.0874	11.7465	10.2631	11.6936
A0A0R4IZW9;Q9DCT5	Sdf2	Stromal cell derived factor 2;Stromal cell-derived factor 2	12.8101	12.6667	13.1887	12.668	12.7465	13.0477	12.7628	12.7051	12.7015	12.5524	11.9278	12.7359	12.3972	12.7609	12.7761	13.0613	13.4627	12.9201
A0A0R4IZX1;Q8C2K1	Def6	Differentially expressed in FDCP 6	14.4809	14.7184	14.3736	14.5046	14.6171	14.4986	14.4389	14.5251	14.6586	14.4627	14.5481	14.5509	14.5386	14.5506	14.5437	14.4915	14.3336	14.4231
A0A0R4IZX3;Q921D4	Med6	Mediator of RNA polymerase II transcription subunit 6	10.9119	11.2277	11.2401	11.4104	10.9815	11.1263	11.2032	10.6246	10.5465	11.6312	11.6535	10.9857	10.9347	11.4966	10.8946	10.783	11.0775	10.7628
A0A0R4IZY0;Q8C1A5	Thop1	Thimet oligopeptidase	14.0792	12.4646	14.0969	11.6857	13.3432	12.0477	13.3421	12.0817	12.9018	12.2031	13.1608	11.1937	13.3957	11.7191	13.201	11.2775	13.3242	12.586
A0A0R4IZY9	Dus3l	tRNA-dihydrouridine(47) synthase [NAD(P)(+)]	13.3299	13.5872	12.0535	13.2779	12.4391	13.239	11.6276	12.9863	13.0318	13.5368	13.0189	12.3816	13.2047	13.1264	12.7353	13.5693	13.4414	10.6669
A0A0R4IZZ6;A0A5F8MPU2;Q6ZQ03	Fnbp4	Formin binding protein 4;Formin binding protein 4;Formin-binding protein 4	12.7347	12.8832	12.7798	12.8189	12.6725	13.0159	12.7205	12.9356	12.9026	12.9186	12.8235	12.9031	13.0531	13.0005	12.8594	12.6599	12.6349	12.7732
A0A0R4J004;Q5U419	Mfsd3	Major facilitator superfamily domain containing 3;Major facilitator superfamily domain-containing protein 3	11.4535	12.3222	12.0106	11.5843	12.6367	12.1392	12.115	11.9449	11.9695	11.9229	11.8211	12.4637	12.3202	11.8269	12.5078	12.2484	12.5296	12.0563
A0A0R4J005;A0A5F8MPJ3;E9QP62;Q99JW4;Q9D7B2	Lims1	LIM and senescent cell antigen-like-containing domain protein;LIM and senescent cell antigen-like-containing domain protein;LIM and senescent cell antigen-like-containing domain protein;LIM and senescent cell antigen-like-containing domain protein 1;LIM and senescent cell antigen-like-containing domain protein	16.6834	17.0146	16.6718	16.814	16.8852	17.0701	16.9064	16.9884	17.0027	17.1465	17.1266	17.0459	16.9805	17.1041	16.9418	17.0052	16.8267	17.0505
A0A0R4J007	Pald1	Phosphatase domain containing, paladin 1	14.7437	14.9092	14.8742	14.8044	14.5217	14.7291	14.5549	14.8538	14.778	14.7264	14.626	14.7795	14.7051	14.7643	14.6273	15.0635	15.0216	14.9879
A0A0R4J008;P70288	Hdac2	Histone deacetylase;Histone deacetylase 2	12.7711	13.1874	13.0278	13.247	12.9601	13.2983	13.4332	13.1523	13.0849	13.1852	13.5511	13.5766	13.2834	13.2822	12.9344	13.2581	13.1514	13.3235
A0A0R4J015;B2RX12	Abcc3	ABC-type glutathione-S-conjugate transporter;ATP-binding cassette sub-family C member 3	14.8279	15.2641	14.6878	15.3234	14.544	15.1266	14.7617	15.1761	14.6337	15.2818	14.7404	15.2037	14.6093	15.2511	14.7095	15.2622	14.8215	15.2844
A0A0R4J018;D3YWK6;D3Z380;O55060	Tpmt	Thiopurine S-methyltransferase;Thiopurine S-methyltransferase (Fragment);Thiopurine S-methyltransferase;Thiopurine S-methyltransferase	13.4335	10.7582	11.7052	11.5827	13.1116	13.4756	13.2794	12.7394	13.0097	13.1526	13.4014	12.8069	10.5973	12.9876	13.115	13.189	13.4422	10.9185
A0A0R4J027;P54987	Acod1	Aconitate decarboxylase 1;Cis-aconitate decarboxylase	14.0268	12.9597	14.228	12.4513	14.3755	13.6619	13.5252	12.9632	13.9485	13.2278	13.6004	12.6684	14.2964	12.6886	14.8324	13.5265	14.9336	13.7497
A0A0R4J034	Pdxdc1	Pyridoxal-dependent decarboxylase domain-containing protein 1	14.968	14.9419	14.7114	14.8797	14.7733	14.6656	14.5774	14.8211	14.5209	14.6118	14.5911	14.7309	14.6786	14.6639	14.5564	14.6374	14.5525	14.6741
A0A0R4J036;D3YZ35;P08553	Nefm	Neurofilament medium polypeptide	12.1591	11.7535	11.6832	12.5957	12.3583	13.0204	12.1586	12.1986	12.3145	11.8498	12.2283	12.6578	12.4663	12.4293	12.3489	12.0273	9.91551	12.4551
A0A0R4J041;G3UYB5;G3UZP2;Q8C3P7	Mettl3	mRNA m(6)A methyltransferase;Methyltransferase 3, N6-adenosine-methyltransferase complex catalytic subunit;Methyltransferase 3, N6-adenosine-methyltransferase complex catalytic subunit;N(6)-adenosine-methyltransferase catalytic subunit METTL3	15.9757	15.3345	15.8599	15.6427	15.6855	15.5323	15.6403	15.6587	15.7457	15.4425	15.4819	15.3822	15.7479	15.0249	14.8343	15.3086	16.0578	15.8826
A0A0R4J046;P53569	Cebpz	CCAAT/enhancer binding protein zeta;CCAAT/enhancer-binding protein zeta	12.4058	10.9578	11.3011	11.7849	9.43685	10.2389	9.3363	10.5925	10.7562	9.49764	5.5567	11.1004	10.8249	10.072	11.1616	10.7407	10.3209	10.6278
A0A0R4J049	Prmt5	Protein arginine N-methyltransferase 5	14.6006	13.7849	14.5998	14.3942	14.1065	13.784	14.0162	14.2445	14.3556	13.7758	13.7711	14.0871	14.3869	14.0486	14.1448	14.2299	14.4302	14.5375
A0A0R4J052;E9PYA3;G5E8T9;Q99KB8	Hagh	Hydroxyacylglutathione hydrolase, mitochondrial;Hydroxyacyl glutathione hydrolase (Fragment);Hydroxyacylglutathione hydrolase, mitochondrial;Hydroxyacylglutathione hydrolase, mitochondrial	14.5291	14.5846	14.6929	14.702	14.7481	14.6342	14.5991	14.6413	14.5292	14.7884	14.6928	14.6014	14.5276	14.7097	14.7058	14.6092	14.6335	14.6783
A0A0R4J058;A0A0R4J242;D3YWG2;G8JL55;Q922Q9	Chid1	Chitinase domain-containing protein 1;Chitinase domain-containing protein 1;Chitinase domain-containing protein 1 (Fragment);Chitinase domain-containing protein 1 (Fragment);Chitinase domain-containing protein 1	13.0788	13.0072	12.9396	12.0478	12.8098	12.3488	12.1253	11.9753	12.9608	12.7321	12.5249	12.627	12.9303	12.1494	12.5329	11.7634	12.128	12.2331
A0A0R4J065;Q8BGE6	Atg4b	Cysteine protease;Cysteine protease ATG4B	18.1211	18.9515	18.45	18.4416	18.6505	18.942	18.8597	19.0211	18.9914	19.2501	19.264	19.1136	19.0022	19.156	18.977	19.0081	18.5373	19.2537
A0A0R4J069;Q9JLI6	Scly	Selenocysteine lyase	14.0774	13.6709	14.3825	13.9828	14.1413	14.1931	14.068	13.9254	14.3624	14.0447	14.2033	13.7291	14.1585	13.9997	14.3662	13.9962	14.0364	14.0068
A0A0R4J078;Q8VCH8	Ubxn4	UBX domain-containing protein 4	18.0702	18.1689	18.0439	18.4038	18.1338	18.2003	18.1323	18.1775	18.0586	18.1546	18.2304	18.2949	18.1092	18.3441	18.0663	18.1777	18.1084	18.2362
A0A0R4J079;Q8BMP6	Acbd3	Acyl-Coenzyme A binding domain containing 3;Golgi resident protein GCP60	17.4432	17.4472	17.3586	17.4897	17.3483	17.5026	17.3642	17.4025	17.349	17.5395	17.3817	17.4457	17.393	17.4895	17.3755	17.4376	17.1773	17.4508
A0A0R4J083;P51174	Acadl	Long-chain specific acyl-CoA dehydrogenase, mitochondrial;Long-chain specific acyl-CoA dehydrogenase, mitochondrial	15.5146	15.1695	15.325	14.7821	15.8572	15.4475	16.0173	15.2135	15.4658	15.368	15.7696	14.8753	15.5359	15.2875	15.8115	15.0518	16.0815	15.0961
A0A0R4J091;Q9JKP7	Pole3	DNA polymerase epsilon subunit 3	9.77216	9.86226	8.40488	8.70378	10.4943	10.7481	9.18345	9.13871	9.96022	8.29824	9.80775	10.5186	10.1581	8.70276	9.11765	9.63414	10.3289	11.372
A0A0R4J092;Q8K2I4	Manba	Beta-mannosidase	11.6784	11.7336	11.8198	11.5792	11.6944	11.6348	11.9556	11.8981	11.7875	11.8392	12.2067	11.8553	11.6452	11.5091	11.4696	11.9547	11.9078	11.9821
A0A0R4J098;O88291	Zfp326;Znf326	DBIRD complex subunit ZNF326	12.7601	13.2613	13.233	12.8955	13.3756	13.364	13.4321	13.4668	13.5729	13.2478	13.3877	13.2265	13.5561	13.5281	13.3516	13.2127	13.0959	13.4394
A0A0R4J099;Q3UY34	2210016L21Rik;Custos	Protein CUSTOS	11.6929	11.4504	11.3845	11.0519	11.1949	10.5715	10.2503	10.7646	10.9093	10.2551	10.4858	9.30593	11.0831	9.49706	10.3417	9.83951	11.2993	10.7889
A0A0R4J0A9;O88572	Lrp6	Low-density lipoprotein receptor-related protein;Low-density lipoprotein receptor-related protein 6	7.39875	9.73864	9.18795	9.47653	9.03925	10.4311	9.65549	10.1348	10.6041	12.1202	9.88611	8.58621	8.25881	10.0672	8.3988	7.0807	10.8909	8.98699
A0A0R4J0B4;Q99KK2	Cmas	N-acylneuraminate cytidylyltransferase	16.0168	16.2412	16.0687	15.9531	16.188	16.2076	16.4083	16.3532	16.3383	16.2445	16.4602	16.0819	16.3419	16.3062	16.2621	16.1317	16.2588	16.0064
A0A0R4J0D3;Q3TDQ1	Stt3b	dolichyl-diphosphooligosaccharide--protein glycotransferase;Dolichyl-diphosphooligosaccharide--protein glycosyltransferase subunit STT3B	15.0698	15.3795	14.882	14.9228	15.1537	15.2147	15.3275	15.1523	15.0364	15.2247	15.1188	15.1686	14.9383	14.9378	15.2007	15.2268	15.4477	14.7886
A0A0R4J0E1	Fgl1	Fibrinogen-like protein 1	17.2019	17.2055	17.1347	17.2984	17.1562	17.167	17.033	17.1137	17.0462	17.0036	16.9437	17.0903	17.0725	17.2369	17.0625	17.0419	17.0908	17.1361
A0A0R4J0E4	Ints7	Integrator complex subunit 7	13.0019	12.939	13.3694	13.5792	13.1432	13.5998	13.895	13.5616	13.5509	13.8281	13.9801	13.6837	13.8093	13.9336	13.6768	13.4336	13.5248	13.7501
A0A0R4J0F6;Q99KY4	Gak	Cyclin G associated kinase;Cyclin-G-associated kinase	14.458	14.8626	14.6453	14.7278	14.7172	14.867	14.6875	14.9209	14.8666	14.8322	14.7272	14.9633	14.6055	14.6638	14.4541	14.8449	14.6582	14.8532
A0A0R4J0G0;A0A2I3BQL9;Q8BH04	Pck2	phosphoenolpyruvate carboxykinase (GTP);phosphoenolpyruvate carboxykinase (GTP) (Fragment);Phosphoenolpyruvate carboxykinase [GTP], mitochondrial	15.6855	15.5088	15.3638	14.9939	16.0055	15.3014	15.8232	15.1887	15.6355	15.3629	15.695	14.7762	15.3187	14.9659	15.5803	14.8407	16.0075	14.746
A0A0R4J0G4;Q6VN19	Ranbp10	RAN binding protein 10;Ran-binding protein 10	14.6629	14.5099	14.695	14.4359	14.584	14.4801	14.6215	14.5531	14.7404	14.7006	14.7318	14.561	14.6402	14.6158	14.5796	14.552	14.4794	14.6319
A0A0R4J0H6;E9PUG6;E9QAN9	Ifi203	Interferon activated gene 203	12.9614	10.6103	12.6217	11.8224	11.4665	12.0536	10.44	11.1874	12.754	9.54884	10.6329	10.0996	11.3503	10.5144	12.2907	11.4024	12.4229	11.4173
A0A0R4J0H7	Ncapd2	Condensin complex subunit 1	13.8902	13.2618	13.7153	13.3382	13.6187	13.4893	13.5947	13.431	13.6391	13.4224	13.5752	13.4328	13.5638	13.3216	13.6689	13.3579	13.6856	13.5679
A0A0R4J0H8;Q6NWW9	Fndc3b	Fibronectin type III domain containing 3B;Fibronectin type III domain-containing protein 3B	13.0158	13.2647	12.9042	13.468	13.1053	13.4461	13.3138	13.6483	13.102	13.4444	13.3043	13.4869	13.3339	13.6058	13.2798	13.6581	13.1462	13.6086
A0A0R4J0I4;E9PVJ3;Q8BIW9	Chtf18	CTF18, chromosome transmission fidelity factor 18;CTF18, chromosome transmission fidelity factor 18;Chromosome transmission fidelity protein 18 homolog	12.3709	11.2423	12.1371	11.458	11.9741	11.4557	12.1069	11.8952	12.0464	11.6977	11.6019	11.7077	12.0868	11.3651	12.1056	11.78	12.1002	11.3482
A0A0R4J0I9;Q91ZX7	Lrp1	Low density lipoprotein receptor-related protein 1;Prolow-density lipoprotein receptor-related protein 1	17.2966	17.6968	17.3571	17.4371	17.6249	17.6594	17.7081	17.6183	17.5499	17.734	17.6116	17.6105	17.4213	17.7172	17.4733	17.5559	17.4439	17.6249
A0A0R4J0J5;Q8K114	Ints9	Integrator complex subunit 9	13.3676	13.0241	13.2035	13.1676	13.1277	13.3176	13.3992	13.0401	13.1722	13.5814	13.3775	13.2235	13.3316	13.203	13.2502	13.3817	12.8016	13.3456
A0A0R4J0J6;Q8BKT7	Thoc5	THO complex 5;THO complex subunit 5 homolog	13.2298	12.3541	12.6168	12.7762	11.9996	13.0002	12.6482	13.3896	12.8824	12.9796	12.345	12.6172	12.2111	12.5207	12.7724	11.9023	13.0493	12.811
A0A0R4J0K1;Q9ERR7	Selenof	Selenoprotein F	13.8168	14.441	13.7697	14.2879	14.2953	14.0988	14.0818	14.1586	14.1085	13.8037	14.029	14.3412	14.0513	14.0583	13.9533	14.2799	14.3559	13.8505
A0A0R4J0K2;A2AGT5;K3W4R5;Z4YL78	Ckap5	Cytoskeleton associated protein 5;Cytoskeleton-associated protein 5;Cytoskeleton associated protein 5;Cytoskeleton associated protein 5	16.9545	16.9797	16.996	17.0725	16.9543	17.0444	16.972	17.0289	16.9453	17.0458	16.9287	17.08	16.9743	17.0814	16.9655	17.0645	16.9653	17.0705
A0A0R4J0L5	Cog6	Conserved oligomeric Golgi complex subunit 6	12.2458	13.415	13.4884	12.2791	13.2162	13.2651	13.0988	13.324	13.5652	13.3366	13.4344	12.8597	13.2104	13.3003	13.504	13.2886	12.8612	12.664
A0A0R4J0L6;Q8BJZ4	Mrps35	Mitochondrial ribosomal protein S35;Small ribosomal subunit protein mS35	13.3573	12.9438	13.0334	13.0862	13.5757	13.0248	13.1937	12.6603	13.1039	12.8574	12.8305	12.9107	12.696	13.0071	13.2265	13.0348	13.5289	12.8396
A0A0R4J0M1;Q8VCN9	Tbcc	Tubulin-specific chaperone C	13.8081	13.717	14.3447	13.8449	14.19	13.8457	13.7187	13.966	13.6646	13.7007	13.5688	13.5393	13.913	12.7535	14.1147	13.8471	14.1294	13.5549
A0A0R4J0M9;Q8CDG3	Vcpip1	ubiquitinyl hydrolase 1;Deubiquitinating protein VCPIP1	16.5625	15.9775	16.4314	16.1459	16.1675	16.1302	15.8894	16.1259	16.3691	16.0189	15.9837	15.9908	16.3248	15.9028	16.2285	16.1102	16.4427	16.3088
A0A0R4J0N8;P70658	Cxcr4	C-X-C chemokine receptor type 4	11.6361	10.8133	11.4738	11.6147	11.7611	10.6703	11.833	9.82843	11.498	11.2352	11.2958	10.7348	11.1772	10.4954	10.4059	10.2987	11.3612	11.0278
A0A0R4J0P1;D3YTT4;Q9D7B6	Acad8	Acyl-Coenzyme A dehydrogenase family, member 8;Acyl-Coenzyme A dehydrogenase family, member 8;Isobutyryl-CoA dehydrogenase, mitochondrial	13.8081	13.5254	12.6279	12.3615	13.1841	13.7479	14.174	13.4332	13.7729	13.4602	14.3832	12.6128	13.6134	13.1186	13.9092	13.5479	13.5079	12.5778
A0A0R4J0P5;P97814	Pstpip1	Proline-serine-threonine phosphatase-interacting protein 1	13.2247	13.1653	13.3505	12.4924	13.5989	13.2312	13.3622	13.3386	13.3227	13.2807	13.41	13.4563	13.2059	13.5671	13.6036	13.3913	13.3965	13.1339
A0A0R4J0P6;Q8VDG3	Parn	Poly(A)-specific ribonuclease PARN	13.9764	13.7034	14.0653	13.8052	13.7634	13.7833	14.1207	13.5517	13.9697	13.9158	13.9856	14.0064	13.9708	13.3316	13.8849	13.8962	14.1356	13.8003
A0A0R4J0Q5;P21619	Lmnb2	Lamin B2;Lamin-B2	17.0389	16.9934	17.0067	17.006	17.0702	17.0086	17.207	17.0016	17.0954	16.9946	17.1647	17.0176	17.1264	17.1022	17.174	16.9645	17.1203	17.0245
A0A0R4J0Q6;Q80VI1	Trim56	RING-type E3 ubiquitin transferase;E3 ubiquitin-protein ligase TRIM56	14.0923	14.3469	14.0044	14.4285	14.0338	14.2988	13.8968	14.5167	14.2136	14.5702	13.9565	14.3487	13.8726	14.4175	14.011	14.3981	14.1118	14.444
A0A0R4J0Q9;Q3TR20	Cog7	Conserved oligomeric Golgi complex subunit 7	14.3395	14.1521	13.5219	13.8317	13.3733	13.5453	13.431	13.4811	13.8111	13.902	13.4934	13.0544	13.8579	13.7477	13.8071	13.4461	12.4049	12.5227
A0A0R4J0R1;O70404	Vamp8	Vesicle-associated membrane protein 8	19.0327	18.7786	18.9286	18.7919	18.9365	18.7988	18.9143	18.6714	18.9369	18.6961	18.8032	18.6959	18.8845	18.8254	18.8911	18.7338	19.0709	18.7434
A0A0R4J0R3;Q3U1G5	Isg20l2	Interferon stimulated exonuclease gene 20-like 2;Interferon-stimulated 20 kDa exonuclease-like 2	14.3023	14.0837	14.1323	14.2547	14.037	14.1562	13.8216	14.1486	13.8732	13.5035	14.026	14.1267	14.1179	14.0513	14.1185	14.0217	14.0184	14.169
A0A0R4J0S3;Q924D0	Rtn4ip1	Reticulon 4 interacting protein 1;Reticulon-4-interacting protein 1, mitochondrial	14.101	14.3545	14.4054	13.7728	14.689	14.2177	14.8175	14.0229	14.4216	14.1877	14.3031	13.8808	14.2509	13.8535	14.4908	13.8381	14.7847	13.8442
A0A0R4J0S4;Q80Y17	Llgl1	LLGL1 scribble cell polarity complex component;Lethal(2) giant larvae protein homolog 1	13.7137	13.3412	13.5587	13.4898	13.6187	13.6075	13.4687	13.4039	13.3869	13.5267	13.5254	13.6386	13.4842	13.5508	13.6419	13.7038	13.5746	13.419
A0A0R4J0T0;Q8K3A0	Hscb	HscB iron-sulfur cluster co-chaperone;Iron-sulfur cluster co-chaperone protein HscB	13.6988	13.6084	13.7621	13.6232	13.8987	13.3295	13.3538	13.753	13.7983	13.2495	13.1768	13.3684	13.5589	13.3497	13.8146	13.2579	13.9822	13.2241
A0A0R4J0T2;Q504P2	Clec12a	C-type lectin domain family 12, member a;C-type lectin domain family 12 member A	10.2759	12.5912	11.2072	12.4602	10.6094	12.0477	11.7211	11.9467	12.2449	11.5143	12.9352	11.9344	11.1827	12.1822	12.3828	12.185	9.28286	10.1288
A0A0R4J0T5;P28659	Celf1	CUGBP, Elav-like family member 1;CUGBP Elav-like family member 1	12.9225	12.6379	13.0841	12.5538	13.1412	13.1263	12.961	12.7047	13.2088	12.8772	12.7223	12.6899	12.5936	12.6448	13.028	12.7253	13.0677	12.5736
A0A0R4J0T8;Q9D8S3	Arfgap3	ADP-ribosylation factor GTPase-activating protein 3	15.8587	15.5191	15.8089	15.7292	15.9	15.6584	15.8632	15.7297	15.8249	15.8494	15.8292	15.7697	15.8933	15.7613	15.8382	15.842	15.8318	15.9005
A0A0R4J0U7;Q8R395	Commd5	COMM domain-containing protein 5	14.6964	14.8872	14.8588	14.7346	14.9706	14.9462	14.9391	14.9923	14.9465	15.0129	14.9725	14.9022	14.9077	14.9283	15.0019	14.9055	14.6084	14.9338
A0A0R4J0U8;A2RSY6	Trmt1l	TRMT1-like protein	13.6662	13.7889	13.6994	13.4096	13.4535	13.573	13.8448	13.5763	13.6936	13.4591	14.026	13.6965	13.834	13.607	13.5846	13.5293	13.7802	13.359
A0A0R4J0V1;E9Q360;E9Q361;Q8K2A7	Ints10	Integrator complex subunit 10	11.4853	12.2577	11.5165	12.163	11.7576	11.8206	11.6682	11.0771	11.6692	11.5565	11.3029	11.9226	11.6665	11.4336	11.8495	11.8541	11.4709	11.4819
A0A0R4J0V5;P08775	Polr2a	DNA-directed RNA polymerase subunit;DNA-directed RNA polymerase II subunit RPB1	15.692	15.6127	15.6162	15.6626	15.4179	15.6227	15.4333	15.596	15.5921	15.5068	15.411	15.6482	15.4324	15.4834	15.4383	15.6273	15.715	15.7969
A0A0R4J0W6;Q9CRC8	Lrrc40	Leucine rich repeat containing 40;Leucine-rich repeat-containing protein 40	14.9769	14.9997	15.0949	15.204	14.9583	15.1394	15.1535	15.058	15.0248	15.0605	14.9571	15.2308	14.9381	14.9534	14.9825	14.978	14.9759	15.2473
A0A0R4J0Z1;P08003	Pdia4	Protein disulfide-isomerase A4	18.3022	18.4945	18.3225	18.4674	18.409	18.5093	18.4611	18.4129	18.3164	18.503	18.3193	18.4188	18.4013	18.5031	18.366	18.4554	18.5214	18.44
A0A0R4J100;Q8CIM5	Gpr84	G protein-coupled receptor 84;G-protein coupled receptor 84	14.6426	14.625	14.4655	14.0012	14.4109	14.4556	14.3377	14.5746	14.6648	14.2722	14.5445	14.346	14.3475	14.1782	14.6657	14.4667	14.6314	14.2042
A0A0R4J104;P98078	Dab2	Disabled 2, mitogen-responsive phosphoprotein;Disabled homolog 2	17.2487	16.3981	17.1203	16.991	17.0064	16.7854	17.1119	16.7469	16.9808	16.8796	17.139	16.9368	17.0645	16.7757	16.9697	16.9093	16.8551	17.2195
A0A0R4J107;Q8R146	Apeh	Acylamino-acid-releasing enzyme (Fragment);Acylamino-acid-releasing enzyme	17.1076	17.2748	17.2898	17.2417	17.2877	17.1876	17.2625	17.2822	17.1759	17.3238	17.3088	17.3135	17.3057	17.4059	17.2648	17.2573	17.2343	17.2787
A0A0R4J113;P97479;Q5MJ56	Myo7a	Myosin VIIA;Unconventional myosin-VIIa;Myosin VIIA	9.53414	10.8841	9.81379	9.68873	10.1572	11.3187	10.9376	10.9073	10.1658	10.9031	10.656	10.5791	9.59636	10.7466	9.04931	10.353	9.99725	10.2459
A0A0R4J124;O54781	Srpk2	non-specific serine/threonine protein kinase;SRSF protein kinase 2	14.6594	14.6194	14.6982	14.9818	14.6527	14.7612	14.6272	14.7235	14.5054	14.8014	14.47	14.8498	14.1749	14.8603	14.5194	14.6136	14.7833	14.779
A0A0R4J138;P50429	Arsb	Arylsulfatase B	18.4257	18.4297	18.4316	18.3477	18.4785	18.4652	18.7527	18.464	18.5095	18.6718	18.8	18.5241	18.6369	18.711	18.5658	18.4787	18.6088	18.5498
A0A0R4J140;Z4YLI8	Cluh	Clustered mitochondria protein homolog	14.8718	15.1578	15.2923	15.4008	14.8193	14.8911	14.6738	15.0888	15.098	14.8286	15.1492	15.2554	14.7242	15.0598	14.7609	14.9869	15.1471	14.7889
A0A0R4J159;A0A286YDI1;A0A5F8MPN9;Q9Z2E2	Mbd1	Methyl-CpG binding domain protein 1;Methyl-CpG binding domain protein 1;Methyl-CpG binding domain protein 1;Methyl-CpG-binding domain protein 1	14.08	13.5833	14.6917	13.4956	14.5433	14.2175	13.7331	13.8899	14.0432	14.2186	14.0687	14.0286	14.1803	13.9585	12.7039	14.0072	13.8845	13.9908
A0A0R4J170;Q3TKT4	Smarca4	SWI/SNF related, matrix associated, actin dependent regulator of chromatin, subfamily a, member 4;Transcription activator BRG1	14.3316	14.5785	14.5417	14.0517	14.6191	14.6161	14.4106	14.4145	14.4433	14.447	14.671	13.9686	14.7007	14.4667	14.831	14.6624	14.6844	14.6504
A0A0R4J172;Q3U1Y4	Dennd4b	DENN domain containing 4B;DENN domain-containing protein 4B	15.3956	15.2484	15.3418	15.4308	15.3897	15.4295	15.4115	15.3916	15.3652	15.4119	15.2973	15.2768	15.3774	15.3176	15.3576	15.225	15.4259	15.3116
A0A0R4J173;G5E8C4;Q8BRH0	Tmtc3	dolichyl-phosphate-mannose--protein mannosyltransferase;dolichyl-phosphate-mannose--protein mannosyltransferase;Protein O-mannosyl-transferase TMTC3	14.2519	14.7188	13.9106	14.2643	14.4226	14.4872	14.9218	14.6367	14.4385	14.7736	14.721	14.615	14.8326	14.8956	14.6871	14.6683	15.0631	14.4733
A0A0R4J175;A0A1Y7VJ63;A0A1Y7VN62;Q3UQU0	Brd9	Bromodomain-containing protein 9;Bromodomain-containing protein 9 (Fragment);Bromodomain containing 9 (Fragment);Bromodomain-containing protein 9	11.3502	10.5602	10.4662	10.5662	11.2971	9.90864	11.1893	11.3544	11.4366	11.2952	10.4145	10.0134	10.944	11.0492	10.0496	11.001	10.9641	10.8907
A0A0R4J177;A0AA74IZC9;Q3TVC7	Ccndbp1	Cyclin-D1-binding protein 1	13.254	12.6912	13.4164	13.133	13.3245	13.2425	13.2777	13.3321	13.4755	13.2081	13.2154	13.2118	13.4289	13.161	13.4474	13.3514	13.581	13.5817
A0A0R4J195;Q9CSU0	Rprd1b	Regulation of nuclear pre-mRNA domain-containing protein;Regulation of nuclear pre-mRNA domain-containing protein 1B	13.9571	13.89	13.9536	13.9069	13.824	13.9398	13.9799	14.0402	13.9236	13.9221	14.0202	13.8665	13.9626	14.074	13.89	13.7241	14.0133	13.98
A0A0R4J1A7;Q62431	Arid3a	AT-rich interactive domain-containing protein 3;AT-rich interactive domain-containing protein 3A	12.6621	13.2321	12.9864	13.0023	12.7457	13.2005	12.9391	12.8662	12.629	13.1816	12.4446	12.9823	12.9473	13.2142	12.8562	12.9161	12.8475	12.9729
A0A0R4J1B4;E9Q5K8;E9Q604;G5E8F1;Q3U1U4	Itgam;Itgam;Itgam;Itgam;Gm49368	Integrin alpha M;Integrin alpha M;Integrin alpha M;Integrin alpha M;Predicted gene, 49368	14.8109	15.6415	15.3476	14.7691	15.4313	15.5334	15.3743	15.3232	16.081	15.6094	15.3085	14.9407	14.9146	15.0738	15.3239	15.6487	14.8172	15.6578
A0A0R4J1C2	Capns1	Calpain, small subunit 1	13.1565	12.3516	12.6383	13.3513	12.8707	12.4705	12.4101	12.9753	12.6476	12.4574	10.9276	12.8525	12.8995	12.731	12.5569	11.872	12.2832	13.0489
A0A0R4J1C8;P31996	Cd68	CD68 antigen;Macrosialin	14.0923	14.9151	14.3201	14.7884	14.977	14.6535	14.9927	14.5482	14.8146	14.6785	14.7658	14.3967	14.6008	14.5023	15.0095	14.6347	14.2775	14.167
A0A0R4J1E8;A0A2I3BPH0;A0A2I3BQ56;Q6P8M1	Tatdn1	Deoxyribonuclease TATDN1;TatD DNase domain containing 1;TatD DNase domain containing 1;Deoxyribonuclease TATDN1	13.6691	13.8167	13.8776	13.7276	13.99	13.7266	14.0576	13.9025	14.1533	14.1527	13.9049	13.8901	13.9585	13.9892	13.9132	14.0914	13.8646	14.0038
A0A0R4J1F2;Q3U4P5;Q61144	Psen2	Presenilin;Presenilin;Presenilin-2	12.8317	13.396	12.2423	12.0179	12.9045	13.4065	12.4229	12.8375	12.845	11.3413	12.3955	12.2427	12.1175	12.3406	12.0576	12.2173	12.9431	12.1197
A0A0R4J1H0;Q3KNM2	Marchf5	E3 ubiquitin-protein ligase MARCHF5	14.9855	15.5685	15.2202	15.5808	15.3402	15.678	15.457	15.5134	15.4392	15.8207	15.6853	11.4318	15.7024	15.9645	15.2996	15.6505	14.8764	15.5347
A0A0R4J1H6;E9QP99;P55937	Golga3	Golgin A3;Golgin A3;Golgin subfamily A member 3	15.4741	15.3512	15.4551	15.0741	15.3808	15.5303	15.0435	15.326	15.6386	15.3447	15.2971	15.179	15.5026	15.2388	15.4965	15.4472	15.5356	15.4055
A0A0R4J1I3;D3YZC2;F8WHD9;O88559	Men1	Menin	12.5062	12.1347	12.156	12.3576	12.0866	12.1961	12.0499	12.3222	12.2675	12.0442	12.2263	12.0957	12.1613	11.9534	12.199	12.3063	12.4227	12.717
A0A0R4J1I6;F6XGN0;Q9QY81	Nup210	Nucleoporin 210;Nucleoporin 210 (Fragment);Nuclear pore membrane glycoprotein 210	15.9499	15.6467	15.8415	15.977	15.4536	15.5952	15.4427	15.5008	15.4867	15.4454	15.2704	15.5491	15.579	15.4257	15.3612	15.6584	15.8802	15.6597
A0A0R4J1L6;Q5DTU0	Afap1l2	Actin filament associated protein 1-like 2;Actin filament-associated protein 1-like 2	13.2009	15.9252	9.66282	14.4455	13.691	13.5352	13.4888	14.3062	13.5097	13.7513	14.3573	14.358	13.4111	14.1095	13.9403	14.3037	13.566	10.6374
A0A0R4J1N2;Q9D2L1	Arsk	Arylsulfatase K	15.2263	15.1042	15.2145	15.1773	15.1404	15.0169	15.5355	15.2897	15.1742	15.0452	15.4539	15.2431	15.4672	15.3805	15.1677	15.041	15.2462	14.4864
A0A0R4J1N8;Q8CEE7	Rdh13	Retinol dehydrogenase 13 (all-trans and 9-cis);Retinol dehydrogenase 13	13.8436	13.9266	13.9344	14.1438	13.8283	13.7606	13.9134	13.8469	13.8258	13.8015	13.7172	13.8448	13.774	13.734	13.7139	13.8208	13.8467	13.931
A0A0R4J1N9;P40630	Tfam	Transcription factor A, mitochondrial;Transcription factor A, mitochondrial	16.0047	16.059	16.2625	15.6735	16.6037	16.3803	16.7919	16.1809	16.4352	16.3541	16.6443	16.1531	16.5758	16.6987	16.6218	16.1379	16.4573	16.226
A0A0R4J1Q7;E9QQ26;G3X9S2;P06802	Enpp1	Ectonucleotide pyrophosphatase/phosphodiesterase 1;Ectonucleotide pyrophosphatase/phosphodiesterase 1;Ectonucleotide pyrophosphatase/phosphodiesterase 1;Ectonucleotide pyrophosphatase/phosphodiesterase family member 1	12.3554	12.0241	12.0299	11.1377	12.5491	11.4419	12.2553	11.932	11.7604	11.9051	12.2753	12.256	12.3921	11.4349	12.0357	11.6045	12.0728	12.2343
A0A0R4J1R1;D3YZH4;D3Z1Y1;E9QQ99;Q9DBY1	Syvn1	RING-type E3 ubiquitin transferase;RING-type E3 ubiquitin transferase (Fragment);RING-type E3 ubiquitin transferase;RING-type E3 ubiquitin transferase;E3 ubiquitin-protein ligase synoviolin	11.0477	14.1842	14.1258	10.5107	14.3828	14.2093	14.0511	13.9108	14.1131	14.4178	14.0852	9.80814	11.2254	13.9383	14.1803	14.0057	14.1104	13.414
A0A0R4J1R7	Pcbd2	4a-hydroxytetrahydrobiopterin dehydratase	15.6226	14.3362	15.8933	14.1962	15.9047	15.478	15.8479	15.2516	15.6539	15.376	15.4408	15.1258	15.453	15.4307	15.5767	15.2877	15.859	15.5396
A0A0R4J1R9;Q8C460	Eri3	Exoribonuclease 3 (Fragment);ERI1 exoribonuclease 3	14.4227	14.0915	14.3165	14.1101	14.4974	14.5002	14.7166	14.2514	14.2488	14.5932	14.6494	14.0774	14.5973	14.5568	14.5027	14.2834	14.633	14.2855
A0A0R4J1X4	Als2cl	ALS2 C-terminal like	11.4423	11.2105	11.6821	11.3207	11.9148	11.8899	11.7381	11.775	11.7609	12.0031	11.5913	11.6076	11.5106	11.368	11.6169	11.8795	11.5696	11.4863
A0A0R4J1Y8;E0CYF3;F6TWX0;F7DFJ2;P23708;Q9DBV7	Nfya	Nuclear transcription factor Y subunit;Nuclear transcription factor Y subunit;Nuclear transcription factor Y subunit (Fragment);Nuclear transcription factor Y subunit (Fragment);Nuclear transcription factor Y subunit alpha;Nuclear transcription factor Y subunit	14.187	14.0168	14.1667	14.3281	14.1953	13.8457	14.215	14.0502	13.7451	13.9575	13.8639	13.8181	14.0869	14.1853	13.8983	13.9626	13.8415	14.0763
A0A0R4J1Z3;Q9CR67	Tmem33	Transmembrane protein 33	12.9228	14.0823	13.2147	13.2024	13.7451	14.235	14.2765	13.9563	14.184	14.4962	14.399	14.2582	14.0893	14.1747	14.3917	13.993	13.8088	13.8161
A0A0R4J215;Q3UFS4	Gpatch11	G patch domain-containing protein 11	14.7738	14.6159	14.7361	14.8481	14.606	14.7022	14.7403	14.8383	14.6723	14.7795	14.7411	14.9888	14.6821	14.9131	14.4444	14.8595	14.8124	14.9712
A0A0R4J254;Q9ESJ0	Xpo4	Exportin-4	13.6536	13.9565	13.9709	13.9152	13.4713	14.0352	13.7391	13.9148	13.7989	13.7315	14.0112	14.0805	13.7936	14.1026	13.9954	13.6197	13.784	13.9522
A0A0R4J256;P28076	Psmb9	Proteasome subunit beta;Proteasome subunit beta type-9	14.4713	14.1583	14.389	13.8551	14.1957	14.2748	14.0469	14.3117	14.2738	13.5257	14.015	14.1366	14.1844	13.8765	14.0244	14.3469	14.3119	14.3607
A0A0R4J260;B2RRE7	Otud4	ubiquitinyl hydrolase 1;OTU domain-containing protein 4	14.957	14.9597	15.2039	14.9884	14.9405	14.8508	14.9676	14.8238	14.977	14.8874	14.873	14.8709	14.9746	14.9759	14.9591	14.8698	14.9884	14.9348
A0A0R4J263;O35083	Agpat1	1-acyl-sn-glycerol-3-phosphate acyltransferase;1-acyl-sn-glycerol-3-phosphate acyltransferase alpha	16.2612	16.4115	15.7715	15.732	16.177	15.92	15.6637	16.0714	16.2489	15.6718	15.7297	15.295	15.7961	15.3719	15.9746	16.0138	16.1889	15.8461
A0A0R4J275;Q7TMF3	Ndufa12	NADH dehydrogenase [ubiquinone] 1 alpha subcomplex subunit 12	15.8314	15.6611	15.4349	15.2491	16.3267	15.6606	16.3192	15.7339	15.7593	15.5551	16.2366	15.4102	15.9415	15.7559	16.208	15.5839	16.4567	15.1452
A0A0R4J2B0;A0AAA9WVX7;E9QA47;Q9Z0H4;S4R1S7;S4R2L5;S4R2U7;V9GX43	Celf2	CUGBP, Elav-like family member 2;CUGBP, Elav-like family member 2;CUGBP, Elav-like family member 2;CUGBP Elav-like family member 2;CUGBP, Elav-like family member 2;CUGBP, Elav-like family member 2 (Fragment);CUGBP, Elav-like family member 2;CUGBP, Elav-like family member 2	13.4312	13.6721	13.6623	13.6057	13.6671	13.4523	13.2456	13.2365	12.7596	12.9248	13.3337	13.4763	13.3476	13.1038	13.4927	13.4705	12.8849	12.8127
A0A0R4J2B2;Q6WVG3	Kctd12	Potassium channel tetramerisation domain containing 12;BTB/POZ domain-containing protein KCTD12	18.7177	19.0699	19.1387	18.5427	19.2487	19.0157	18.9669	19.0558	19.1072	18.9428	18.9423	18.7611	18.8856	18.8603	18.9728	18.8904	18.9452	18.8868
A0A0R4J2D3	Mia3	MIA SH3 domain ER export factor 3	12.6005	13.3474	12.7217	13.0576	13.1033	13.3342	13.3615	13.5105	13.3473	13.7836	13.4025	13.6187	13.4053	13.6733	13.2665	13.6225	13.0998	13.4401
A0A0U1RNJ1;P19096	Fasn	Fatty acid synthase	17.4704	17.4988	17.5545	17.4839	17.4505	17.46	17.575	17.4595	17.5669	17.5584	17.5808	17.6062	17.5722	17.5685	17.5249	17.5153	17.5358	17.576
A0A0U1RNK7;A2A9M4;A2A9M5;E9PX48;Q8R1A4	Dock7	Dedicator of cytokinesis 7;Dedicator of cytokinesis 7;Dedicator of cytokinesis 7;Dedicator of cytokinesis 7;Dedicator of cytokinesis protein 7	14.4631	14.3653	14.58	14.5102	14.3146	14.336	14.2481	14.3929	14.1789	14.4211	14.2003	14.4083	14.4428	13.9573	14.448	14.5701	14.6486	14.6846
A0A0U1RNN5;P15702	Spn	Sialophorin (Fragment);Leukosialin	11.952	9.9716	11.3663	10.4035	10.615	10.8759	10.3717	9.76488	10.4722	9.85394	9.36826	10.5431	10.9798	9.64836	10.6413	9.83762	11.3689	11.116
A0A0U1RNX4;A0A0U1RPG9;Q3TLD5	Uri1	URI1, prefoldin-like chaperone (Fragment);URI1, prefoldin-like chaperone (Fragment);Unconventional prefoldin RPB5 interactor	10.3213	11.7278	10.2566	11.2659	11.1192	9.91594	10.0239	10.9587	11.3229	11.4579	10.4989	11.6177	11.2238	11.3632	10.93	11.4928	11.3142	11.1811
A0A0U1RNX8;O08664	Bcl7c	B cell CLL/lymphoma 7C;B-cell CLL/lymphoma 7 protein family member C	14.7356	15.0227	15.1049	14.9514	15.3141	15.099	15.3583	15.2234	15.1908	15.3666	14.9973	15.2746	15.2445	15.4057	14.9786	15.3385	14.8188	15.3247
A0A0U1RP13;Q8VDP6	Cdipt	CDP-diacylglycerol--inositol 3-phosphatidyltransferase	13.9505	15.1631	14.2065	12.8175	14.8463	14.7485	14.3859	14.8721	14.7937	14.4478	14.4881	14.3392	14.1305	13.7454	14.9197	14.6497	14.2986	14.2458
A0A0U1RP17	Cbl	E3 ubiquitin-protein ligase CBL (Fragment)	14.467	13.9798	14.7132	13.4265	14.5549	14.1798	14.2659	14.429	14.474	14.0146	13.8471	13.9554	14.4691	13.1722	14.1239	14.1698	14.7061	14.2327
A0A0U1RP62;A0A0U1RPI8;Q9BCZ4	Selenos	Selenoprotein S	10.8434	11.135	11.5569	10.9002	11.2374	11.2031	10.9162	9.94586	11.5594	11.1738	10.7468	10.5824	11.5921	11.2175	11.4217	12.0762	10.8777	11.004
A0A0U1RP81	Immt	MICOS complex subunit MIC60	14.9906	12.5792	14.6061	13.5264	14.3413	13.7826	14.0861	13.6231	14.2614	13.8899	14.0985	13.5431	14.5503	13.3135	14.4806	14.0878	14.3719	14.6162
A0A0U1RPC2;A0A0U1RPX0;Q9CRA8	Exosc5	Exosome component 5;Exosome component 5;Exosome complex component RRP46	14.3714	14.1212	14.0406	14.4055	14.2357	14.4461	14.2733	14.3778	14.3842	14.1481	14.4618	14.3198	14.5512	14.4516	14.2972	14.3636	14.2322	13.9911
A0A0U1RPJ4;A0A0X1KG60;Q3U319	Rnf40	E3 ubiquitin protein ligase;E3 ubiquitin protein ligase;E3 ubiquitin-protein ligase BRE1B	17.8308	17.6415	17.6781	17.7378	17.4827	17.4611	17.28	17.5565	17.473	17.4681	17.2165	17.6129	17.3955	17.4442	17.4333	17.6307	17.7289	17.6744
A0A0U1RPK1;A0A0U1RPW3;Q8BMB0	Emsy	EMSY, BRCA2-interacting transcriptional repressor;EMSY, BRCA2-interacting transcriptional repressor (Fragment);BRCA2-interacting transcriptional repressor EMSY	14.6647	12.9112	13.2692	14.0198	13.2443	13.3178	13.9546	13.8578	13.6339	13.9778	13.9871	14.3255	14.11	13.9019	13.351	14.1189	14.4727	14.0045
A0A0U1RPK4	Slc3a2	Solute carrier family 3 (activators of dibasic and neutral amino acid transport), member 2	14.1624	16.0465	15.0335	15.2517	15.4355	15.8077	16.2073	15.8198	15.3658	16.2048	16.4356	16.2209	15.9149	16.2137	15.9642	15.9425	14.8488	15.6747
A0A0U1RPL0	Atxn2l	Ataxin 2-like	15.9517	15.5946	15.7523	15.7738	15.7251	15.9761	15.6254	15.8262	15.6522	15.7634	15.7799	15.8977	15.6727	15.8907	15.8462	15.8676	15.8461	15.9574
A0A0U1RPM2;P16879	Fes	Tyrosine-protein kinase;Tyrosine-protein kinase Fes/Fps	14.1456	14.1589	14.1982	14.058	14.1296	14.1846	14.128	14.2884	14.3556	14.2648	14.2416	14.1198	14.1576	14.2871	14.3442	14.1218	14.1057	14.292
A0A0U1RPN1;Q8BHL3	Tbc1d10b	TBC1 domain family, member 10b (Fragment);TBC1 domain family member 10B	14.1848	13.6948	14.3875	13.7075	14.183	13.7593	13.9331	14.1728	14.2695	14.1403	14.2222	13.6729	14.4009	13.6539	14.4438	14.2234	14.5395	13.9659
A0A0U1RQ20	Pycard	PYD and CARD domain containing (Fragment)	13.6004	13.5076	13.5545	13.6569	14.078	13.6454	13.3217	12.926	13.4244	13.6335	13.5026	13.2934	13.83	13.6944	13.3452	13.7076	13.7392	14.3448
A0A0U1RQ60;Q7TPM9	Mtmr10	Myotubularin related protein 10;Myotubularin-related protein 10	14.0749	13.758	14.1426	14.0044	13.4773	13.9258	14.2859	13.6512	13.6704	13.9597	13.9272	13.9743	13.4448	13.8757	13.8892	14.0792	14.1391	14.1388
A0A0U1RQ65;Q3UHK8	Tnrc6a	Trinucleotide repeat containing 6a (Fragment);Trinucleotide repeat-containing gene 6A protein	16.9014	16.805	16.8668	16.496	16.9488	16.8163	17.1679	16.7161	16.7547	16.7765	17.0041	16.6768	16.9557	17.0367	17.1397	16.7148	16.6237	16.3567
A0A0U1RQB6;F8VPR5;P45481	Crebbp	histone acetyltransferase;histone acetyltransferase;Histone lysine acetyltransferase CREBBP	12.9002	13.0153	12.9966	13.0892	12.9669	11.9666	12.8015	11.8128	12.5902	12.5339	12.7933	12.4215	12.8871	12.9411	12.7821	13.1171	13.1082	12.7053
A0A140LHG9	Picalm	Phosphatidylinositol binding clathrin assembly protein (Fragment)	16.0216	16.0398	15.9129	15.8364	16.0337	16.2162	15.8137	16.018	16.1846	16.0757	16.083	16.1317	15.9426	15.8776	16.0455	16.0872	15.049	16.1053
A0A140LHL5;Q8VDQ8	Sirt2	NAD-dependent protein deacetylase;NAD-dependent protein deacetylase sirtuin-2	17.7451	17.5417	17.5837	17.6901	17.7103	17.5535	17.8025	17.602	17.6039	17.5901	17.734	17.6738	17.6545	17.6491	17.7027	17.6514	17.6133	17.6086
A0A140LHP7;O54885	Tyrobp	TYRO protein tyrosine kinase-binding protein (Fragment);TYRO protein tyrosine kinase-binding protein	15.8852	15.6042	15.4165	15.1283	15.7096	15.4314	15.7493	15.3532	15.5625	15.5714	15.6907	15.3792	15.4579	15.4508	15.6458	15.441	15.6256	15.1502
A0A140LHQ8	Picalm	Phosphatidylinositol binding clathrin assembly protein (Fragment)	17.4845	17.0228	17.5904	17.3233	17.4351	17.1679	17.0129	17.1335	17.2409	16.5806	16.3935	17.1262	16.8123	16.8254	17.0234	17.1889	17.2515	17.3344
A0A140LHT5;A0A140LIA1;A0A140LJE2;A0A140LJI3;Q8BWC0	Tpcn2	Two pore segment channel 2;Two pore segment channel 2 (Fragment);Two pore segment channel 2;Two pore segment channel 2;Two pore channel protein 2	14.3997	13.7921	14.1124	14.1458	14.0354	14.1479	14.269	13.8489	13.9751	13.9637	14.4759	14.0443	13.9618	13.8604	14.1078	13.9759	14.2047	13.6314
A0A140LHT6;E9QPQ8;Q8JZS9	Mrpl48	Mitochondrial ribosomal protein L48;Mitochondrial ribosomal protein L48;Large ribosomal subunit protein mL48	9.69507	10.0183	10.3398	10.3107	11.4381	10.7881	10.8901	10.4773	11.0314	10.0584	11.1777	10.4806	11.3595	10.9982	11.2538	10.7049	10.4368	9.37446
A0A140LHU0;Q61072	Adam9	ADAM metallopeptidase domain 9;Disintegrin and metalloproteinase domain-containing protein 9	10.1353	9.95798	10.0658	11.9922	8.64448	12.0853	11.8954	10.822	11.3434	10.7933	10.932	10.8585	11.8674	11.7156	11.1131	11.2546	9.84473	11.1608
A0A140LHY7;A0A140LIW6;Q8BH76;Q9EQ28	Pold3	DNA polymerase delta subunit 3;Polymerase (DNA-directed), delta 3, accessory subunit (Fragment);DNA polymerase delta subunit 3;DNA polymerase delta subunit 3	14.1591	13.8975	13.9524	13.9201	14.1413	13.6994	14.2152	13.493	13.8638	13.5297	14.0248	13.8392	14.0404	13.8924	13.8579	13.8875	13.7491	13.7332
A0A140LIF8;A0A9L6JKG1	Irgm2	Immunity-related GTPase family M protein 2;Immunity-related GTPase family M member 2	15.1264	14.1196	15.5084	13.9535	14.7555	15.1922	14.2681	14.4366	15.4476	14.3132	14.6959	14.0273	15.3651	14.1232	15.3007	14.8454	15.4762	14.8267
A0A140LIG5;A0A5F8MPX8;Q921E6	Eed	Embryonic ectoderm development (Fragment);Embryonic ectoderm development;Polycomb protein EED	14.681	13.7869	14.9374	15.0901	15.1169	14.3867	14.3191	15.1134	15.1325	14.9388	14.9762	15.3213	14.3052	14.7706	15.0735	14.9928	15.3024	15.0286
A0A140LIP1	Aurkc	non-specific serine/threonine protein kinase (Fragment)	13.0299	12.9425	13.3741	13.3638	13.3224	13.0941	13.3424	13.0416	13.4704	13.1757	13.4711	13.3342	13.4052	13.0769	13.2381	13.0611	12.9737	13.2107
A0A140LIS5;Q3UL36	Arglu1	Arginine and glutamate rich 1 (Fragment);Arginine and glutamate-rich protein 1	15.405	15.7569	15.6306	15.4772	15.7468	15.8108	15.783	15.6999	15.8364	15.8114	15.7295	15.7223	15.7329	15.7903	15.8561	15.7212	15.4459	15.6407
A0A140LJ04;E9Q5W5;Q5SSH7	Zzef1	Zinc finger, ZZ-type with EF hand domain 1;Zinc finger, ZZ-type with EF hand domain 1;Zinc finger ZZ-type and EF-hand domain-containing protein 1	15.6425	15.5941	15.6279	15.6392	15.6531	15.5854	15.5624	15.6581	15.6525	15.6406	15.5447	15.6789	15.6287	15.6588	15.53	15.6574	15.5286	15.6922
A0A140LJ25;G5E8I4;Q9DD02	Hikeshi	Protein Hikeshi	9.86734	10.7163	10.4356	8.33112	10.3543	10.8642	7.87592	9.8062	10.8472	10.721	9.62616	10.1566	9.52062	8.4564	10.0446	10.4694	9.01126	11.0364
A0A140LJ36;Q9JIG8	Gm45208;Praf2	PRA1 family protein;PRA1 family protein 2	12.295	12.5432	11.8573	12.9295	11.9944	12.3316	11.8468	12.4056	11.6257	11.5969	11.7247	12.3875	11.8914	11.8624	11.8439	12.3508	12.4635	12.2639
A0A140LJ80;D3Z684;Q9CWY4	Gemin7	Gem nuclear organelle associated protein 7 (Fragment);Gem nuclear organelle associated protein 7 (Fragment);Gem-associated protein 7	13.3174	12.9287	12.906	12.8506	12.8636	12.2525	12.9305	12.4683	12.6303	12.3929	12.3696	12.6251	12.3087	12.8623	12.7128	12.7915	12.9332	12.7589
A0A140LJJ5;E9Q394	Akap13	A kinase anchor protein 13;A-kinase anchor protein 13	14.5684	14.1306	14.268	14.5752	14.482	14.4164	14.314	14.4784	14.2948	14.4474	14.2906	14.3796	14.4594	14.4407	14.3605	14.4333	14.351	14.3659
A0A140T8I6;Q8VDI1	Epsti1	Epithelial stromal interaction 1;Epithelial-stromal interaction protein 1	14.2926	14.1201	15.0287	13.1086	14.8204	14.7386	13.7662	14.6043	15.2323	13.9991	14.8396	13.8246	15.0942	14.2645	15.151	14.4748	14.9913	14.2875
A0A140T8I9;E9Q3L2	Pi4ka	1-phosphatidylinositol 4-kinase;Phosphatidylinositol 4-kinase alpha	15.6128	15.7549	15.6533	15.5838	15.6715	15.733	15.7115	15.8576	15.7099	15.8152	15.7949	15.7082	15.6113	15.6755	15.6826	15.6783	15.4374	15.6836
A0A140T8J4;Q9R257	Hebp1	Heme-binding protein 1	17.0924	16.8769	17.16	16.9084	17.2891	16.8162	17.2495	16.9857	17.1333	16.9932	17.0884	16.8844	17.1575	16.9176	17.2002	16.9477	17.1442	16.9698
A0A140T8Q6;Q3TB92;S4R1V2	Milr1	Mast cell immunoglobulin like receptor 1;Allergin-1;Mast cell immunoglobulin like receptor 1 (Fragment)	14.5475	14.2141	14.8252	14.5822	14.5978	14.6268	14.5253	14.8293	14.5556	14.5743	14.3962	14.7672	14.5698	14.7689	14.6775	14.7298	14.9421	14.6478
A0A140T8R7;Q8CFE3	Rcor1	REST corepressor 1	14.452	14.5405	14.9719	14.9502	14.4655	14.8032	14.6767	14.6835	14.9254	14.8724	14.6388	14.9171	14.9971	14.6668	14.8942	14.8792	14.6013	15.2089
A0A140T8S3;A2AWJ3;Q9JMF7	Dolpp1	Dolichyldiphosphatase;Dolichyldiphosphatase;Dolichyldiphosphatase 1	10.7658	11.6977	11.5104	10.5209	11.3977	11.0011	11.6074	10.9774	11.2879	11.3697	11.3948	11.294	10.8805	11.5934	11.5087	10.6831	10.567	10.5525
A0A171EBL2;A0A8I4P9C4;E9Q555	Rnf213	Ring finger protein 213;Ring finger protein 213;E3 ubiquitin-protein ligase RNF213	17.9135	17.2988	17.9034	17.146	17.5036	17.8097	17.1548	17.273	17.9916	17.2411	17.464	17.1628	17.7958	17.1621	17.9618	17.7356	17.8203	17.5271
A0A1B0GQV3;A0A1B0GT05;O35153	Bet1l;Gm45785;Bet1l	Bet1 golgi vesicular membrane trafficking protein like;Predicted gene 45785;BET1-like protein	13.5779	13.5609	13.8914	13.2046	13.2727	13.4666	13.1197	13.5046	13.5066	13.4787	12.7232	13.0103	13.3928	12.3825	13.1298	13.6295	13.5456	13.6138
A0A1B0GQZ9;A0A1B0GRR9;D3YTP8;Q9CY46;Q9QXA5	Lsm4	U6 snRNA-associated Sm-like protein LSm4;LSM4 homolog, U6 small nuclear RNA and mRNA degradation associated;U6 snRNA-associated Sm-like protein LSm4 (Fragment);U6 snRNA-associated Sm-like protein LSm4;U6 snRNA-associated Sm-like protein LSm4	17.1369	17.0439	16.7203	17.2348	16.9193	16.8834	17.0876	17.0378	16.9178	16.9539	17.1464	17.0258	17.0334	17.1595	17.0194	17.104	17.0095	16.9135
A0A1B0GR06;A0A1B0GRM0;Q64700	Rbl2	RB transcriptional corepressor like 2;RB transcriptional corepressor like 2;Retinoblastoma-like protein 2	11.8699	11.6547	11.6431	11.7345	11.5495	11.553	11.9558	12.0597	12.55	12.0769	11.5208	12.2124	11.6269	12.0271	11.5608	12.0107	11.9267	11.8742
A0A1B0GR11;Q93092	Taldo1	Transaldolase	19.1121	20.6926	19.4424	20.1933	19.6022	20.3415	19.8158	20.278	19.8297	20.507	20.0744	20.3983	19.648	20.6181	19.8081	20.2312	19.3767	20.0646
A0A1B0GR18;Q8VI63	Mob2	MOB kinase activator 2	15.3858	15.863	15.8729	15.4451	15.9838	16.1935	15.9	15.8885	16.1073	15.9608	15.9907	15.8827	16.0293	15.9431	16.0808	15.8344	15.4287	15.8761
A0A1B0GR51;D3Z0A0;D3Z7W3;E9PUJ5;F6UDR6;Q8CBG9	Rnf170;Gm45692;Rnf170;Rnf170;Rnf170;Rnf170	Ring finger protein 170 (Fragment);Predicted gene 45692 (Fragment);Ring finger protein 170 (Fragment);Ring finger protein 170;Ring finger protein 170 (Fragment);E3 ubiquitin-protein ligase RNF170	13.53	12.9121	13.1754	13.2202	13.3785	13.4372	13.4854	13.3772	13.5946	13.4779	13.5147	13.3869	13.37	13.3069	13.2894	13.4385	13.5717	13.6446
A0A1B0GR63;A0A1B0GT75;Q9DB34	Chmp2a	Charged multivesicular body protein 2A;Charged multivesicular body protein 2A;Charged multivesicular body protein 2a	15.4789	15.1992	15.4089	15.3677	15.611	15.4697	15.3138	14.8838	14.9771	14.8731	15.1044	14.993	14.6746	15.1751	15.5472	15.0711	15.3326	14.8193
A0A1B0GR85;A0A1D5RLN6;Q8BRV5	2900026A02Rik;2900026A02Rik;Kiaa1671	RIKEN cDNA 2900026A02 gene;RIKEN cDNA 2900026A02 gene;Uncharacterized protein KIAA1671	13.9887	13.8876	13.7301	12.943	13.7149	13.9362	14.1445	13.7148	13.8049	13.8813	13.5847	14.1671	13.8094	13.8054	13.6222	13.5649	12.8328	13.7498
A0A1B0GR88;D3Z2M5;Q99ML1	Bbc3	BCL2 binding component 3 (Fragment);BCL2 binding component 3 (Fragment);Bcl-2-binding component 3	13.4061	10.5974	13.336	11.843	13.1599	11.5232	12.6581	11.1849	13.0504	9.44453	11.9995	11.2086	12.7707	9.48193	12.5306	11.1776	13.238	12.0903
A0A1B0GRC2;Q64704	Stx3	Syntaxin 3;Syntaxin-3	14.0359	13.8493	13.9018	13.8695	13.9061	13.7945	14.0764	13.6522	13.7698	13.7105	13.7636	13.8346	14.0019	13.9426	13.8702	13.6849	13.6373	13.735
A0A1B0GRG3;A0A1B0GSK8;O35566	Cd151	CD151 antigen (Fragment);Tetraspanin (Fragment);CD151 antigen	9.78915	10.8076	9.86338	9.77985	10.2828	10.4132	9.3418	10.4027	10.5972	10.3346	9.91457	10.32	9.92655	8.73958	10.1711	10.7101	9.94575	11.0754
A0A1B0GRG8	Cbr1b	Carbonyl reductase (NADPH)	17.1017	16.6889	17.1453	17.1988	16.9449	16.7387	16.5851	16.7921	16.6856	16.7009	16.4989	16.9146	16.8777	16.617	16.6885	17.0646	17.3267	17.3054
A0A1B0GRH2;A0A1B0GRT6;P49446	Ptpre	Receptor-type tyrosine-protein phosphatase;Receptor-type tyrosine-protein phosphatase;Receptor-type tyrosine-protein phosphatase epsilon	14.8168	15.4341	14.9153	15.5605	15.0385	15.3561	14.8028	15.3901	15.0023	15.4771	14.9911	15.4372	14.9677	15.4049	14.7412	15.2894	14.8875	15.4714
A0A1B0GRJ5;D6RG99;Q9WV96	Gm45799;Timm10b;Timm10b	Predicted gene 45799 (Fragment);Predicted gene 45799;Mitochondrial import inner membrane translocase subunit Tim10 B	14.1678	14.1072	13.9785	14.0216	14.0815	13.2902	14.0813	13.7578	14.2475	13.2989	13.5028	14.1395	13.1468	13.9728	13.842	13.8804	13.6916	13.8436
A0A1B0GRM4;P60469	Ppfia3	Liprin-alpha-3 (Fragment);Liprin-alpha-3	11.2397	12.0534	11.5888	12.3899	12.3788	12.2253	12.9252	11.8964	11.8339	12.0705	12.2896	12.1404	12.208	12.4583	12.1247	11.8009	11.3468	12.0699
A0A1B0GRU3;E9Q8K8;Q6ZPZ3	Zc3h4	Zinc finger CCCH-type containing 4;Zinc finger CCCH-type containing 4;Zinc finger CCCH domain-containing protein 4	14.5712	14.4182	14.4193	14.6131	14.5083	14.5567	14.56	14.4773	14.4653	14.4889	14.5509	14.4541	14.5761	14.5661	14.439	14.4111	14.4488	14.3997
A0A1B0GRU4;A0A1B0GSV5;Q9ER80	Rtp4	Receptor transporter protein 4 (Fragment);Receptor transporter protein 4;Receptor-transporting protein 4	15.4777	15.1592	15.1628	15.198	15.1932	15.3131	15.3672	15.2665	15.4307	14.8906	15.2561	13.3643	15.5902	14.9042	15.4615	15.1	14.9905	14.7934
A0A1B0GRV0;D3Z0E6;Q9Z0S1	Bpnt1	3'(2'),5'-bisphosphate nucleotidase 1;3'(2'),5'-bisphosphate nucleotidase 1;3'(2'),5'-bisphosphate nucleotidase 1	14.7398	14.9214	14.8686	15.0347	14.9408	15.1601	14.9455	15.0013	14.9905	15.1838	14.9702	15.0247	14.9942	15.2701	14.9456	15.0391	14.9174	15.1103
A0A1B0GRV1	Hgsnat	Heparan-alpha-glucosaminide N-acetyltransferase (Fragment)	15.3467	14.8773	15.3293	14.7141	14.5546	15.2181	13.8128	14.7568	15.307	15.0312	14.2015	14.2725	14.1498	15.1669	14.2679	14.3207	15.5663	14.7227
A0A1B0GRV3;P48377	Rfx1	Regulatory factor X, 1 (influences HLA class II expression);MHC class II regulatory factor RFX1	12.2163	12.182	12.2609	12.3246	12.3843	12.4019	12.5883	12.5185	12.5079	12.5458	12.8706	12.6816	12.5621	12.5422	12.6766	12.7094	12.9381	12.5114
A0A1B0GS13;A0A1B0GT81;A0A1B0GTA4;Q07813	Bax	BCL2-associated X protein (Fragment);BCL2-associated X protein;BCL2-associated X protein (Fragment);Apoptosis regulator BAX	16.8427	18.1865	17.6197	17.7535	17.7166	18.0042	17.762	17.8199	17.8475	17.9663	17.8386	17.7208	17.5931	17.8148	17.8058	17.8615	17.4373	17.5528
A0A1B0GS40;Q99MB1	Tlr3	Toll-like receptor 3 (Fragment);Toll-like receptor 3	15.5751	14.786	15.7469	14.9837	15.507	15.4003	15.2565	15.1517	15.6869	15.255	15.2466	15.2097	15.7279	14.8271	15.6428	15.3735	15.4672	15.6998
A0A1B0GS63;A0A1B0GSM3;Q8K221	Arfip2	ADP-ribosylation factor interacting protein 2;ADP-ribosylation factor interacting protein 2;Arfaptin-2	13.8035	13.9199	13.9812	14.3283	14.0205	14.2194	14.003	14.2321	14.0667	14.392	13.2964	14.466	14.4213	14.146	14.2313	14.3551	14.1929	14.4176
A0A1B0GS91;E9Q3Z5;Q8K4L2;Q8K4L3	Svil	Supervillin;Supervillin;Archvillin;Supervillin	13.9483	14.1194	13.9594	14.3361	14.0431	14.0125	14.0584	14.097	13.944	14.0918	14.0638	14.2011	13.9644	14.1137	13.861	14.1205	13.8621	14.162
A0A1B0GS96	Abraxas2	BRISC complex subunit (Fragment)	15.2989	15.7647	15.0831	15.7552	15.5497	15.7602	14.606	15.8245	14.9761	15.7327	13.9216	15.809	15.3444	15.8263	15.5138	15.7275	15.2926	15.6836
A0A1B0GSG5;Q91VI7	Rnh1	Ribonuclease inhibitor	17.876	18.8131	18.2523	18.459	18.4357	18.4769	18.3446	18.5058	18.512	18.5887	18.571	18.5226	18.4748	18.5704	18.4614	18.4665	18.0425	18.3222
A0A1B0GSH2	Numa1	Nuclear mitotic apparatus protein 1 (Fragment)	12.7583	13.0497	13.2191	13.4141	13.1896	13.5168	13.0423	13.4319	13.6484	12.8614	12.7733	13.6425	12.4124	13.1579	13.0662	13.4692	13.6242	13.3183
A0A1B0GSJ9;Q6P0X2	Zfp511;Znf511	Zinc finger protein 511	12.5203	12.9441	13.4533	13.6966	13.4806	13.211	13.158	13.4084	13.3513	13.6227	13.6479	13.139	13.7738	13.7076	13.5847	13.8015	13.5553	13.3841
A0A1B0GSK0;Q61559;Q6PKB0	Fcgrt	Fc fragment of IgG receptor and transporter (Fragment);IgG receptor FcRn large subunit p51;IgG receptor FcRn large subunit p51	13.827	14.5111	13.5801	13.5338	14.2208	14.2587	14.9651	14.3108	14.2863	14.5047	14.9179	14.1166	14.3169	14.6621	14.393	14.0073	14.3841	13.3556
A0A1B0GSR3;Q8BZX4	Srek1	Splicing regulatory glutamine/lysine-rich protein 1 (Fragment);Splicing regulatory glutamine/lysine-rich protein 1	14.3102	14.0628	14.5018	13.9111	13.9051	14.3487	14.3036	14.0806	13.8057	13.711	13.6383	14.3714	14.1758	13.3582	14.2391	14.0984	14.643	14.472
A0A1B0GSU8;A0A1B0GT78;Q7TMK6	Hook2	Hook microtubule tethering protein 2;Hook microtubule tethering protein 2;Protein Hook homolog 2	13.6852	13.2295	13.6504	13.8597	13.8192	13.2394	13.4806	12.9064	13.6264	13.6076	13.3152	13.1973	13.5278	13.268	13.716	12.7587	13.5426	13.3564
A0A1B0GSX7;Q6PFD9	Nup98	Nuclear pore complex protein Nup98-Nup96	14.8284	14.6097	14.8094	14.3823	14.9091	14.7773	14.9237	14.6894	14.9337	14.7572	14.9251	14.5858	14.7973	14.6819	14.9842	14.6222	14.9985	14.7145
A0A1B0GT92;Q9Z1E4	Gys1	Glycogen [starch] synthase;Glycogen [starch] synthase, muscle	13.3151	12.8976	12.988	12.4394	12.8841	13.062	13.1327	12.8634	13.3551	13.0115	12.6931	13.0013	12.7941	12.6908	12.652	12.7383	13.0304	13.078
A0A1B0GX24;D6RIJ4;E9Q4Y0;E9QA05;O35892;Q8C405	Sp100	Nuclear antigen Sp100 (Fragment);Nuclear antigen Sp100;Nuclear antigen Sp100;Nuclear antigen Sp100;Nuclear autoantigen Sp-100;Nuclear antigen Sp100	15.0054	14.3274	14.9804	13.8956	14.5125	15.0997	14.2887	14.2171	15.3581	14.3835	14.6813	14.0253	15.1962	14.1734	15.341	15.0116	15.1097	14.4165
A0A1B0GX25;Q9Z2V5	Hdac6	Histone deacetylase 6 (Fragment);Histone deacetylase 6	13.0301	13.3717	13.1117	12.7202	13.4454	13.4156	13.6194	13.4033	13.5188	13.5966	13.6393	13.578	13.4118	13.597	13.5807	13.5611	12.7508	13.4411
A0A1B0GX27;O35855	Bcat2	Branched-chain-amino-acid aminotransferase;Branched-chain-amino-acid aminotransferase, mitochondrial	11.0445	14.2907	14.4654	10.9667	14.6731	14.8602	14.6919	10.7424	14.3318	9.82272	14.6342	14.6842	14.8173	14.8851	14.5064	14.5879	14.7506	14.2875
A0A1C7CYV0;B1AX58;Q99K51	Pls3	Plastin-3 (Fragment);Plastin-3;Plastin-3	16.0699	16.2332	16.103	16.1566	16.156	16.3454	16.1132	16.3969	16.2828	16.2957	16.2483	16.3715	16.2594	16.3397	16.1953	16.2741	16.1002	16.4246
A0A1D5RL92;G5E8I8;Q8CGZ0	Cherp	Calcium homeostasis endoplasmic reticulum protein	14.9782	14.9118	15.0836	14.992	15.0354	15.0273	15.1537	14.9866	14.9948	15.0234	15.292	14.9873	15.0854	15.0528	15.1603	15.0294	15.1622	14.9567
A0A1D5RLF2;A0A1D5RLI3;A0A1D5RLU2;A0A1D5RLW0;A0A1D5RLX7;A0A1D5RLY1;Q91WE2	Psme3ip1	Proteasome activator subunit 3 interacting protein 1 (Fragment);Proteasome activator subunit 3 interacting protein 1 (Fragment);Proteasome activator subunit 3 interacting protein 1 (Fragment);Proteasome activator subunit 3 interacting protein 1 (Fragment);Proteasome activator subunit 3 interacting protein 1 (Fragment);Proteasome activator subunit 3 interacting protein 1 (Fragment);PSME3-interacti…	16.0851	15.7387	15.9117	16.1376	15.8141	15.7862	15.9209	15.865	15.681	15.8103	15.913	15.9814	15.9932	15.8232	15.7968	15.8425	16.0974	15.9286
A0A1D5RLG0;Q8BTX9	Hsdl1	Inactive hydroxysteroid dehydrogenase-like protein 1	15.1246	16.5713	13.7217	14.65	14.2362	14.7032	14.4924	15.5474	14.1497	13.756	14.4281	14.1573	14.3181	15.1941	15.3645	14.9203	14.3793	13.8844
A0A1D5RLR3;Q8C5L7	Rbm34	RNA binding motif protein 34;RNA-binding protein 34	13.25	12.938	13.0102	13.3753	13.1266	13.0983	12.7862	13.1895	12.549	13.0768	12.3119	13.3102	12.9071	13.0823	12.8485	12.9034	12.963	13.1981
A0A1D5RLT6;A0A1L1SQ42;D3YWR0;Q80TI0	Gramd1b	GRAM domain containing 1B;GRAM domain containing 1B;GRAM domain containing 1B;Protein Aster-B	12.4344	12.1183	11.7332	12.2281	11.5816	11.668	11.698	11.8845	11.4952	11.0432	11.4942	12.0015	11.8061	11.9548	11.2026	11.9227	11.5613	11.8339
A0A1D5RLV0;Q8C1D8	Iws1	IWS1, SUPT6 interacting protein;Protein IWS1 homolog	11.8049	11.9148	11.9954	12.3021	12.1494	11.7858	11.6874	11.8782	11.8791	11.5023	11.4843	12.0891	11.8878	12.2935	11.7443	12.2527	11.5393	10.9772
A0A1D5RLV1	Epb41	Protein 4.1 (Fragment)	13.0497	11.5643	11.7736	12.5749	12.43	12.8062	12.2794	11.8183	11.6726	11.8233	11.8979	12.1551	12.8336	12.1353	12.2213	11.9933	12.1493	12.6734
A0A1D5RLV2;Q9CY94	Gins3	DNA replication complex GINS protein PSF3	12.7077	12.1551	12.6071	12.1867	12.2361	12.5797	11.9616	12.6246	12.2244	12.0434	12.6364	11.64	11.8732	12.4971	12.3993	12.3294	12.5168	11.6425
A0A1D5RLW5;A0A1D5RM85;A0A1D5RME4;P62717	Rpl18a	60S ribosomal protein L18a;Large ribosomal subunit protein eL20 (Fragment);Large ribosomal subunit protein eL20 (Fragment);Large ribosomal subunit protein eL20	15.6781	15.5981	16.0678	16.0389	16.633	16.2346	16.7542	16.0305	16.3904	16.4959	16.6593	16.1657	16.2633	16.4629	16.423	16.5278	15.6265	15.8807
A0A1D5RLY9;Q80TE4	Sipa1l2	Signal-induced proliferation-associated 1 like 2;Signal-induced proliferation-associated 1-like protein 2	13.8594	13.8902	13.5131	13.987	13.9986	13.9367	13.6562	13.7051	13.8759	13.9363	14.1647	13.8302	13.8808	14.0009	13.9665	14.024	13.7036	13.905
A0A1D5RM23;Q9CQF3	Nudt21	Cleavage and polyadenylation specificity factor subunit 5	13.7242	14.4215	13.4533	14.0418	13.9623	14.0433	14.1917	14.0989	14.0537	14.1113	14.3978	14.2279	13.8933	14.347	14.1379	13.989	13.8187	12.8573
A0A1D5RM83;E9PUA3;Q8R0S2	Iqsec1	IQ motif and Sec7 domain 1;IQ motif and Sec7 domain 1;IQ motif and SEC7 domain-containing protein 1	12.443	11.2741	11.6575	11.041	12.6324	13.0067	12.4575	12.431	12.7887	12.3614	12.3492	12.4716	12.1764	12.2168	12.3275	12.7	11.1582	12.6685
A0A1D5RM92;Q9DBH0	Wwp2	E3 ubiquitin-protein ligase;NEDD4-like E3 ubiquitin-protein ligase WWP2	14.0184	14.0846	13.9016	13.8063	13.9671	14.0663	14.3077	13.7694	13.6847	13.6128	13.8629	13.2116	13.8088	14.048	13.9395	13.4663	14.0606	13.4147
A0A1D5RM97;Q3U214	Mast3	non-specific serine/threonine protein kinase;Microtubule-associated serine/threonine-protein kinase 3	12.9367	12.8377	12.7684	12.2192	12.9727	12.4119	13.5331	13.0791	12.2919	12.4463	12.7021	13.3011	12.8337	12.8952	13.4247	12.8612	13.2821	12.7432
A0A1D5RMC0;Q99P25	Tsnaxip1	Translin-associated factor X (Tsnax) interacting protein 1;Translin-associated factor X-interacting protein 1	12.3428	11.5499	11.9658	11.9124	11.8457	11.6795	11.7979	11.5287	11.1079	11.6496	11.5245	11.5395	11.8568	11.6083	11.7183	11.2741	11.8202	11.4962
A0A1D5RMC4;A2AAE1	Bltp1	Bridge-like lipid transfer protein family member 1 (Fragment);Bridge-like lipid transfer protein family member 1	11.4089	10.84	11.16	11.5074	11.6368	11.0899	10.9925	11.0941	10.0876	11.3757	11.121	11.5401	11.2923	11.2611	10.9178	10.3041	11.6377	10.7427
A0A1D5RMD4;B1AVY7;E7FLY0	Kif16b	Kinesin family member 16B;Kinesin-like protein KIF16B;Kinesin family member 16B	13.7123	13.8427	14.1092	13.8864	13.9126	14.0634	14.0935	13.9989	13.9708	13.9541	14.1582	13.8759	14.0704	14.1356	14.0782	14.059	14.0137	13.9747
A0A1D5RMJ8;B7ZWL1;Q6ZQ08	Cnot1	CCR4-NOT transcription complex, subunit 1;CCR4-NOT transcription complex, subunit 1;CCR4-NOT transcription complex subunit 1	13.8052	13.8585	13.6522	14.1656	13.6899	13.8001	13.5629	13.8994	13.8186	14.2086	13.8284	13.9153	13.6854	14.0999	13.4481	13.8745	13.9401	14.0375
A0A1D5RML8;P97760	Polr2c	Polymerase (RNA) II (DNA directed) polypeptide C;DNA-directed RNA polymerase II subunit RPB3	15.0529	14.7382	14.9689	14.681	15.0212	14.9212	14.8048	14.8778	15.1465	14.8018	14.8268	14.6555	14.9357	14.8479	15.0476	15.0436	14.9375	14.9781
A0A1D5RMM8;F8VQ28;Q8VI36	Pxn	Paxillin	15.7717	15.8134	15.8428	16.0372	15.9339	16.0762	16.1026	16.0715	15.9342	16.0922	15.9788	16.1824	15.9029	16.1226	15.875	15.9947	15.8256	15.9714
A0A1I7Q4G8;E9QMN5;Q8CHY6	Gatad2a	GATA zinc finger domain containing 2A;GATA zinc finger domain containing 2A;Transcriptional repressor p66 alpha	15.3945	15.1071	15.368	15.3295	15.3012	15.427	15.3753	15.2587	15.4111	15.4381	15.3978	15.4062	15.5387	15.4227	15.4069	15.3514	15.5318	15.306
A0A1L1SQ41;J3QNU1;Q9Z2A5	Ate1	Arginyl-tRNA--protein transferase 1	14.7603	14.1607	14.6213	14.6937	14.4512	14.3496	14.5113	14.5443	14.5749	14.4563	14.2428	14.5431	14.3176	14.579	14.2923	14.5887	14.5396	14.8246
A0A1L1SQA8;P62852	Rps25	40S ribosomal protein S25;Small ribosomal subunit protein eS25	14.3864	14.4653	14.6227	13.5684	14.7461	14.7334	15.3219	14.388	14.9549	14.742	15.1887	14.4249	14.8692	14.8719	15.0145	14.4189	14.771	14.3552
A0A1L1SR51;Q6P9L6	Kif15	Kinesin family member 15 (Fragment);Kinesin-like protein KIF15	10.9524	9.95958	11.3952	9.867	10.6678	11.1386	11.6529	11.0854	11.0714	11.3485	9.89874	10.6085	11.9047	10.8163	11.8114	10.6728	11.7973	8.70166
A0A1L1SRC3;Q9CQT2	Rbm7	RNA binding motif protein 7;RNA-binding protein 7	14.0319	13.8137	13.9126	13.8665	13.9568	13.789	13.805	13.9275	13.8527	13.8358	13.9001	13.9464	13.9515	13.7939	13.8724	13.8504	14.0593	13.749
A0A1L1SRS2;O88907;Q3U556	Pias1	Protein inhibitor of activated STAT 1 (Fragment);E3 SUMO-protein ligase PIAS1;Protein inhibitor of activated STAT 1	13.4283	12.9371	12.8695	12.8631	13.023	13.0356	13.1943	12.614	13.3169	11.7326	10.9818	13.2626	13.6075	12.099	13.1104	12.7741	13.2717	13.3231
A0A1L1SRX2;O08739	Ampd3	AMP deaminase;AMP deaminase 3	15.5578	16.2349	15.6689	16.2188	15.6933	16.1273	15.6278	16.1658	15.5581	16.1521	15.6777	16.2183	15.6453	16.1696	15.6296	16.2166	15.5865	16.1582
A0A1L1SS44;Q06335;Q60709	Aplp2	Amyloid beta precursor-like protein 2 (Fragment);Amyloid beta precursor like protein 2;Amyloid beta precursor-like protein 2	14.0569	14.0691	13.8094	14.4375	14.2088	13.952	14.5292	14.1234	13.8831	14.0974	14.2698	14.3075	14.2078	14.2731	14.0486	14.0752	14.3963	14.1242
A0A1L1SSA3;J3QPZ8;P48024;Q9CXU9	Eif1b;Eif1;Eif1;Eif1b	Eukaryotic translation initiation factor 1B (Fragment);Eukaryotic translation initiation factor 1 (Fragment);Eukaryotic translation initiation factor 1;Eukaryotic translation initiation factor 1b	15.8098	14.3709	15.6405	15.4384	15.1396	15.1122	14.9371	15.3207	15.3193	15.2442	14.908	15.2598	15.2017	14.9063	15.0199	15.097	15.4767	16.0708
A0A1L1SSA8;Q91XE8	Tmem205	Transmembrane protein 205 (Fragment);Transmembrane protein 205	13.9679	14.7048	14.0448	13.5894	14.4154	14.4219	13.5555	14.1887	13.9895	14.1191	13.8963	13.9009	13.707	13.7909	14.3164	14.574	13.5913	14.091
A0A1L1SSF2;Q3UDS7;Q8VDL4	Adpgk	ADP-dependent glucokinase	12.5316	12.3848	12.1879	12.3236	12.0583	11.4942	11.4871	11.6869	12.1053	11.4568	11.436	11.6689	12.2044	11.5339	12.3668	11.9796	12.8926	12.0809
A0A1L1SSS4;B9EIW5;Q6DFV7	Ncoa7	Nuclear receptor coactivator 7;Ncoa7 protein;Nuclear receptor coactivator 7	12.7417	13.8454	13.246	13.29	13.4307	13.7078	13.4666	13.6765	13.3085	13.5175	13.2296	13.6541	13.266	13.8007	13.4139	13.351	12.5642	13.514
A0A1L1SST5;Q9CQC8	Spg21	Maspardin	14.7547	13.4003	14.7358	14.2444	14.5862	14.2587	14.1633	13.7661	13.9374	14.2479	13.7645	14.1878	14.094	14.5496	14.1615	14.4429	14.008	14.8932
A0A1L1SSW1;Q8VDC0	Lars2	leucine--tRNA ligase;Probable leucine--tRNA ligase, mitochondrial	14.0808	14.5517	13.5926	12.2066	14.1872	13.7535	14.6114	13.9818	14.2129	14.1382	13.307	13.5111	14.5563	11.8705	14.1675	14.5732	15.2905	13.4396
A0A1L1SSX5;Q8R149	Bud13	BUD13 homolog (Fragment);BUD13 homolog	13.4737	14.0282	13.075	13.8768	13.4348	13.5273	13.1754	13.64	13.5172	13.6201	13.4275	13.4246	13.5542	13.4543	13.1393	12.9477	13.1368	13.2626
A0A1L1ST73	Senp8	SUMO peptidase family member, NEDD8 specific (Fragment)	14.5387	14.1747	14.7542	14.5668	14.6849	14.4269	14.7609	14.4004	14.7058	14.5243	14.6242	14.5871	14.6842	14.4973	14.4687	14.5673	14.5958	14.7907
A0A1L1STE6;Q9D6R2	Idh3a	Isocitrate dehydrogenase [NAD] subunit, mitochondrial;Isocitrate dehydrogenase [NAD] subunit alpha, mitochondrial	17.4345	17.1608	17.2457	16.9361	17.5887	17.1798	17.7184	16.9098	17.1566	16.9511	17.3975	16.7994	17.1326	17.0977	17.4562	16.783	17.7152	16.698
A0A1L1STF0;Q6PDI6	Mindy2	Ubiquitin carboxyl-terminal hydrolase;Ubiquitin carboxyl-terminal hydrolase MINDY-2	12.5205	11.5892	12.5461	11.5344	12.3928	12.2357	11.9254	12.1053	12.5092	11.7878	10.9268	11.9369	11.9005	11.7512	12.1783	12.0454	11.8415	12.6243
A0A1L1STK0;Q640M6	Gdpd5	Glycerophosphodiester phosphodiesterase domain containing 5;Glycerophosphodiester phosphodiesterase domain-containing protein 5	11.1333	11.8891	12.5104	10.9044	11.6294	10.7796	11.8505	12.6137	12.584	10.1577	12.7673	12.1164	10.1452	11.4168	12.267	9.59019	12.0841	10.6329
A0A1L1STV8	Pkm	pyruvate kinase (Fragment)	11.4068	12.9867	9.91208	11.1953	11.937	11.9898	12.0278	12.0868	11.8586	12.2084	12.3669	12.1339	11.7754	12.5536	12.2445	11.7543	11.0413	10.0886
A0A1L1SU47;D3Z456;F6W7C7;Q99N95	Mrpl3	Large ribosomal subunit protein uL3m (Fragment);Large ribosomal subunit protein uL3m;Large ribosomal subunit protein uL3m;Large ribosomal subunit protein uL3m	12.7867	13.3729	11.4692	12.6187	13.1204	13.2952	13.22	12.7136	12.737	12.7103	13.1966	12.6812	13.0894	12.9621	13.3826	12.623	13.6495	12.4131
A0A1L1SUF6;Q9CR57	Rpl14	Ribosomal protein L14 (Fragment);Large ribosomal subunit protein eL14	14.639	17.5629	16.07	16.1208	16.6195	17.3701	16.8357	17.2231	17.2611	17.7121	17.5115	17.1074	16.8834	17.5489	17.0465	16.7084	15.3594	16.799
A0A1L1SV25;P57780	Actn4	Actinin alpha 4;Alpha-actinin-4	14.4918	15.9348	14.8966	15.3861	15.3256	15.6493	15.6574	15.6073	15.4443	15.7947	15.8389	15.6652	15.4641	15.8015	15.4842	15.5292	15.0586	15.18
A0A1L1SV36;Q8BH79	Ano10	Anoctamin (Fragment);Anoctamin-10	9.42677	10.5156	10.6267	8.87354	11.1819	10.8291	10.3294	9.99741	12.3622	10.2782	10.8859	8.75695	10.5508	11.314	11.1822	11.9366	11.9273	11.254
A0A1L1SV73	Usp47	Ubiquitin carboxyl-terminal hydrolase 47	14.4925	14.7733	14.51	14.5406	14.8267	14.6767	14.6397	14.6748	14.6401	14.6118	14.7481	14.2262	14.5227	14.5437	14.6836	14.6612	14.3618	14.4549
A0A1L1SVE7	Syt14	Synaptotagmin XIV	12.4187	12.2691	12.272	11.8305	12.1807	12.0947	12.299	11.8115	12.0152	11.7453	11.8976	11.6793	11.8016	11.86	12.1887	11.8459	12.4298	11.7397
A0A1L1SVK0;Q61206	Pafah1b2	Platelet-activating factor acetylhydrolase IB subunit alpha2 (Fragment);Platelet-activating factor acetylhydrolase IB subunit alpha2	15.8522	15.9339	15.7033	15.648	15.3352	15.8356	14.814	15.7151	15.7111	15.8896	15.1688	15.3971	15.0817	16.2738	15.2999	15.0485	15.6919	15.5877
A0A1S6GWJ4;Q91VN6	Ddx41	RNA helicase;Probable ATP-dependent RNA helicase DDX41	14.2889	14.3671	14.1928	14.362	14.1826	14.2229	14.2063	14.2732	14.2025	14.3164	14.3557	14.2134	14.2354	14.4496	14.0886	14.2643	14.1627	14.1974
A0A1W2P6F6;A0A1W2P7Q9;Q60605	Myl6	Myosin, light polypeptide 6, alkali, smooth muscle and non-muscle;Myosin light polypeptide 6;Myosin light polypeptide 6	17.6982	18.5606	17.6302	17.7927	18.2004	18.2741	18.7291	18.0714	18.372	18.3197	18.7279	18.1697	18.2267	18.3933	18.5779	17.9829	17.9918	17.218
A0A1W2P6H1;A2AAJ9;E9QQ96;H7BX05;Z4YJE4	Obscn	Obscurin, cytoskeletal calmodulin and titin-interacting RhoGEF;Obscurin;Obscurin, cytoskeletal calmodulin and titin-interacting RhoGEF;Obscurin, cytoskeletal calmodulin and titin-interacting RhoGEF;Obscurin, cytoskeletal calmodulin and titin-interacting RhoGEF	11.6825	12.4771	12.0466	12.5217	12.2902	12.4602	11.9898	12.3778	12.091	12.4273	11.9046	12.4903	12.1375	12.603	11.9204	12.4162	11.9845	12.5253
A0A1W2P6K9;Q9JI99	Sgpp1	Sphingosine-1-phosphate phosphatase 1	14.5002	14.8515	14.6658	14.7023	14.73	14.9256	14.8235	14.8441	14.8696	15.0122	14.8924	14.8929	14.833	15.0292	14.8351	14.8962	14.644	14.7659
A0A1W2P6N0;A0A1W2P788;P45700	Man1a;Man1a;Man1a1	alpha-1,2-Mannosidase;alpha-1,2-Mannosidase (Fragment);Mannosyl-oligosaccharide 1,2-alpha-mannosidase IA	14.9367	14.4167	14.2689	14.1052	14.703	13.9236	14.5991	14.1478	14.5461	14.0649	14.2932	14.0731	14.3953	13.8147	14.2641	13.8606	14.5726	13.9335
A0A1W2P6V7;Q924W5	Smc6	Structural maintenance of chromosomes 6 (Fragment);Structural maintenance of chromosomes protein 6	14.2057	13.9469	14.045	13.986	13.9986	14.3386	14.0615	14.0933	14.2357	14.1314	14.2268	14.2709	14.1732	14.0756	14.2638	14.2323	14.2416	14.2543
A0A1W2P6X3;Q9JL26	Fmnl1	Formin-like 1;Formin-like protein 1	16.1035	15.465	15.8425	16.0585	15.7035	15.6678	15.6529	15.7444	15.7395	15.622	15.6498	15.5998	15.7255	15.577	15.5602	15.8307	16.1753	16.0312
A0A1W2P729;Q9QXT0	Cnpy2	Canopy FGF signaling regulator 2 (Fragment);Protein canopy homolog 2	16.7693	17.7676	17.2119	17.4475	17.5353	17.4443	17.4371	17.4646	17.2883	17.2498	17.3775	17.3872	17.2836	17.4789	17.4077	17.4313	17.3431	17.0786
A0A1W2P737;F8VPV0;P48725	Pcnt	Pericentrin (kendrin);Pericentrin (kendrin);Pericentrin	12.0345	12.2708	12.3275	11.7462	11.5415	12.0507	10.6234	11.7895	11.7746	11.7664	11.9902	11.6997	11.6564	11.7026	11.3396	12.0459	11.6069	11.3751
A0A1W2P753;Q7TPD7	Lrrc75b	Leucine rich repeat containing 75B (Fragment);Leucine-rich repeat-containing protein 75B	16.4091	14.5038	15.7864	15.5742	15.3089	14.8581	14.8288	15.12	14.9892	14.4922	14.3907	14.9235	15.1604	14.2453	15.0037	15.0299	15.9866	15.2628
A0A1W2P768;P84228	H3c14;H3c2	H3 clustered histone 14;Histone H3.2	13.5485	16.6849	13.3278	15.4052	14.7373	16.3566	15.7232	16.0144	14.7781	16.9226	16.7446	16.8118	16.1788	16.6135	15.1511	16.2073	12.9249	15.2305
A0A1W2P7A1;F7AEH4;P63323	Rps12	40S ribosomal protein S12;40S ribosomal protein S12;Small ribosomal subunit protein eS12	17.1042	18.3943	16.9924	17.6584	17.3065	17.5127	17.4908	17.7329	17.4587	17.4634	17.7238	17.7162	17.1502	17.8395	17.4835	17.5621	17.0809	16.5638
A0A1W2P7G1;Q5DTJ9	Mypn	Myopalladin	14.3182	14.9779	14.4833	15.305	14.1112	14.192	14.0853	14.4671	13.906	14.2049	14.1687	14.7335	14.289	14.4179	13.9289	14.28	14.3359	14.304
A0A1W2P7G2;Q9D1J3	Sarnp	SAP domain containing ribonucleoprotein;SAP domain-containing ribonucleoprotein	16.1373	16.6203	16.4078	16.5694	16.0141	16.0544	16.0812	16.0083	16.1366	16.1288	16.0104	16.2526	16.1212	16.0941	15.8142	16.1908	15.9698	16.3053
A0A1W2P7L7;P59708	Sf3b6	Splicing factor 3B, subunit 6 (Fragment);Splicing factor 3B subunit 6	15.9787	16.2626	16.3308	16.1251	16.2493	16.2889	16.2031	16.1016	16.0496	16.2765	16.2785	16.1586	16.2599	16.2152	16.2191	16.1529	16.2025	16.1985
A0A1W2P7P4;P28574	Max	Max protein;Protein max	13.262	12.7364	13.5931	12.6284	13.0977	12.8507	12.6682	12.5938	13.2556	12.617	12.941	12.4289	13.1777	12.4738	13.1134	12.8162	13.3408	12.8095
A0A1W2P7P6;A0A1W2P7R5;Q91W52	Tmem19	Transmembrane protein 19	16.1042	16.6203	16.3522	16.5605	16.2997	16.5475	16.3201	16.4124	16.3473	16.5524	16.4581	16.5334	16.3742	16.6847	16.3175	16.4722	16.227	16.4359
A0A1W2P7Q6	Xpot	Exportin-T	13.1263	12.4239	13.7017	13.1997	13.6603	13.5208	13.3917	13.2441	13.356	13.6093	13.4709	13.4174	13.3317	12.9871	13.6585	13.1771	12.5686	13.0522
A0A1W2P7X1;Q64281	Gm49339;Lilrb4a	Predicted gene, 49339;Leukocyte immunoglobulin-like receptor subfamily B member 4A	14.0337	14.6949	14.3841	14.4657	14.3086	15.0169	14.5816	14.868	14.2468	15.1782	14.225	15.1683	14.5104	15.0169	14.6398	14.6936	14.4679	14.6617
A0A1W2P7X3;Q9D358	Acp1	acid phosphatase;Low molecular weight phosphotyrosine protein phosphatase	15.9978	16.3282	16.5542	16.4113	15.9898	16.062	15.9467	15.894	15.8164	15.3924	15.5777	15.6556	15.6071	15.9997	16.043	15.7754	15.6837	15.9237
A0A1W2P7Y1;B2RRF0;P35822	Ptprk	protein-tyrosine-phosphatase;protein-tyrosine-phosphatase;Receptor-type tyrosine-protein phosphatase kappa	13.2339	14.284	13.0157	12.741	13.9307	13.3943	13.4023	13.9346	14.0182	13.3068	13.7917	13.3733	13.54	13.2408	14.0923	14.0613	13.2457	13.1844
A0A1W2P865;Q9D945	Llph	Protein LLP homolog	15.2794	15.242	14.7373	15.5788	14.7759	14.932	14.9627	14.9531	14.9331	15.1071	15.1046	15.1332	14.978	14.9841	14.9456	15.0525	15.0085	14.9331
A0A1W2P8A8;Q99KK1	Reep3	Receptor expression-enhancing protein;Receptor expression-enhancing protein 3	14.6556	15.3501	14.8536	14.882	15.0748	15.064	14.8228	14.9058	14.9593	15.1694	14.9095	15.0622	15.0945	15.0925	15.0413	15.1731	14.9363	15.0471
A0A1W2P8B1	Cdc34	Cell division cycle 34 (Fragment)	14.4912	13.6842	13.8729	14.1951	13.6345	13.5812	13.4517	13.8039	13.6376	13.7432	13.1961	13.7444	13.594	13.2025	13.4515	13.6478	13.738	13.9098
A0A1W2P8E1;Q8BU33	Ilvbl	2-hydroxyacyl-CoA lyase 2	14.3456	14.5567	14.0429	14.5983	13.9906	14.3225	14.2347	14.1295	13.8435	14.2412	14.0684	14.2927	14.1846	14.4987	14.2042	14.389	14.2377	14.287
A0A1Y7VIR0	Ppp2r5c	Protein phosphatase 2, regulatory subunit B', gamma (Fragment)	12.9122	13.0513	13.0038	13.0385	12.8899	13.1081	13.0384	12.916	12.8679	13.1072	13.043	12.8729	12.9439	12.9516	13.0101	12.7819	12.9094	13.1235
A0A1Y7VIU9;A0A1Y7VJ43;A0A1Y7VM47;Q91VK1	Bzw2	Basic leucine zipper and W2 domains 2 (Fragment);Basic leucine zipper and W2 domains 2 (Fragment);Basic leucine zipper and W2 domains 2 (Fragment);eIF5-mimic protein 1	10.8963	10.4504	9.10427	10.7697	8.68867	9.49349	9.62312	9.14989	10.7059	9.49678	11.0742	9.05939	10.0067	9.30999	10.7763	9.61159	10.9552	9.63306
A0A1Y7VJ48;P48428	Tbca	Tubulin-specific chaperone A	17.0025	17.0854	17.0434	17.1353	17.0728	16.9762	17.0468	17.0087	16.9715	17.0473	16.9737	16.9973	16.9934	17.0382	16.9678	17.0384	17.0417	17.0169
A0A1Y7VJH3;Q62415	Ppp1r13b	Protein phosphatase 1, regulatory subunit 13B (Fragment);Apoptosis-stimulating of p53 protein 1	12.8531	12.9661	12.9878	12.947	12.82	12.8445	12.7761	12.7255	12.6209	13.085	12.7866	12.91	12.6594	12.8882	12.8637	12.8229	12.9159	12.7208
A0A1Y7VJY8;A0A1Y7VK33;A0A1Y7VM56;Q8K2C6	Sirt5	NAD-dependent protein deacylase sirtuin-5, mitochondrial;Sirtuin 5 (Fragment);NAD-dependent protein deacylase sirtuin-5, mitochondrial;NAD-dependent protein deacylase sirtuin-5, mitochondrial	12.7959	12.5832	12.0301	11.1642	12.9131	12.3917	12.7032	12.8652	12.5542	12.9353	13.019	12.1905	13.0993	12.8819	13.2144	12.2616	10.9964	11.1721
A0A1Y7VJZ2;Q9WVL0	Gstz1	maleylacetoacetate isomerase;Maleylacetoacetate isomerase	14.5006	14.9567	14.6215	14.9869	14.7809	14.8297	14.8959	14.7948	14.9912	15.0287	15.0423	14.8738	14.7737	14.7011	14.6871	14.7754	14.6707	14.7544
A0A1Y7VK19;Q9DCB8	Isca2	Iron-sulfur cluster assembly 2 (Fragment);Iron-sulfur cluster assembly 2 homolog, mitochondrial	12.9249	13.4849	13.393	11.687	14.5658	14.1589	14.1717	13.3058	13.9951	12.9124	14.6358	12.8787	13.6675	13.5443	14.5073	12.2836	13.8453	13.3618
A0A1Y7VK55;A2ADI3;A2BG75;A2BG76;A2BG77;B1AUB6;B1AUB8;B1AUB9;B1AUC0;D3YZ00;E9PUH7;I7HIP8;P70255;P70257;P97863;Q02780;Q3TYK3	Nfic;Nfib;Nfib;Nfib;Nfib;Nfia;Nfia;Nfia;Nfia;Nfix;Nfix;Nfib;Nfic;Nfix;Nfib;Nfia;Nfix	Nuclear factor 1;Nuclear factor 1 B-type (Fragment);Nuclear factor 1;Nuclear factor 1;Nuclear factor 1;CCAAT-box-binding transcription factor (Fragment);Nuclear factor 1;Nuclear factor 1;Nuclear factor 1;Nuclear factor 1 (Fragment);Nuclear factor 1;Nuclear factor 1;Nuclear factor 1 C-type;Nuclear factor 1 X-type;Nuclear factor 1 B-type;Nuclear factor 1 A-type;Nuclear factor 1	13.7723	14.7147	14.4828	13.7559	14.4871	14.6302	14.5719	14.6172	14.8314	14.6585	14.865	14.3365	14.6042	14.4536	14.8996	14.6017	13.9185	14.7245
A0A1Y7VKP8;A0A1Y7VM38;P52503	Ndufs6	NADH:ubiquinone oxidoreductase core subunit S6;NADH dehydrogenase [ubiquinone] iron-sulfur protein 6, mitochondrial;NADH dehydrogenase [ubiquinone] iron-sulfur protein 6, mitochondrial	16.1315	15.5367	15.8255	15.0875	16.1301	15.4966	16.028	15.4649	15.8641	15.5537	15.8666	15.1362	15.6674	15.5219	16.0011	15.3398	16.4048	15.3658
A0A1Y7VKX7;F8WJA0;Q9ESV0	Ddx24	ATP-dependent RNA helicase;ATP-dependent RNA helicase;ATP-dependent RNA helicase DDX24	13.8724	13.4856	14.1044	13.5486	13.8929	13.9137	13.3286	13.801	14.1136	13.4181	13.806	13.8904	13.9491	13.5423	13.8557	13.8506	13.9367	13.8169
A0A1Y7VL95;Q9JI75	Nqo2	N-ribosyldihydronicotinamide quinone reductase 2;Ribosyldihydronicotinamide dehydrogenase [quinone]	12.691	11.0096	13.4525	12.9076	12.8783	12.6963	13.2011	12.2862	12.425	12.6015	12.4671	12.8428	13.0879	13.086	12.4999	12.3849	12.651	13.2242
A0A1Y7VLJ5	Gpr137b	G protein-coupled receptor 137B	12.7433	13.7726	13.187	13.0484	13.8474	13.4597	14.1687	13.7235	13.8626	14.0495	14.1119	13.7485	14.0147	13.851	13.9681	13.668	13.404	13.675
A0A1Y7VLY2;P59764	Dock4	Dedicator of cytokinesis 4;Dedicator of cytokinesis protein 4	14.9027	14.9265	15.0607	15.055	15.0219	14.9096	14.8121	14.8877	14.9438	14.8895	14.8856	15.0947	15.0808	14.9648	15.0227	14.8427	15.0256	15.1923
A0A1Y7VLZ7;E9Q7E9	Pacs2	Phosphofurin acidic cluster sorting protein 2	14.5109	14.0601	14.4336	14.2472	13.7811	14.1407	14.2391	14.2997	14.4039	14.3289	13.5672	14.2041	13.9111	14.03	14.2547	13.6031	14.3297	14.1789
A0A1Y7VM45;E9QJV4	Prpf39	Pre-mRNA processing factor 39 (Fragment);Pre-mRNA processing factor 39	12.355	8.98914	12.0826	9.3042	12.276	11.1074	11.8302	11.1759	12.5985	10.9641	11.7265	10.0499	12.0492	10.1536	12.5259	9.91339	12.0998	11.2734
A0A1Y7VM65;Q9QUH0	Glrx	Glutaredoxin-1	18.2462	18.6214	18.42	18.461	18.2837	18.6015	17.9477	18.507	18.5091	18.6016	18.2556	18.4736	18.2737	18.5206	18.2657	18.3732	18.0064	18.6251
A0A1Y7VM69;Q9D4H4	Amotl1	Angiomotin-like 1;Angiomotin-like protein 1	10.6718	11.4674	9.73727	12.2847	10.386	10.7457	10.9108	11.1808	10.465	11.2667	10.3674	11.4725	10.643	10.9005	10.4471	11.3153	7.60855	11.0648
A0A1Y7VMB1	Trmt5	TRM5 tRNA methyltransferase 5 (Fragment)	13.7663	13.6807	13.6556	13.5752	13.6673	13.7931	13.5682	13.8844	13.5866	13.7777	13.6345	13.4168	13.8253	13.5573	14.0272	13.6656	13.6815	13.5551
A0A1Y7VME9;A0A1Y7VMH7;A0A1Y7VNF8;E9Q9B7	Kidins220	Kinase D-interacting substrate 220;Kinase D-interacting substrate 220;Kinase D-interacting substrate 220 (Fragment);Kinase D-interacting substrate 220	16.3828	16.6484	16.4301	16.8032	16.5191	16.6248	16.6169	16.6439	16.3853	16.5443	16.2153	16.7539	16.4175	16.549	16.4263	16.54	16.5692	16.7025
A0A1Y7VMH3;Q80X41	Vrk1	non-specific serine/threonine protein kinase;Serine/threonine-protein kinase VRK1	14.9091	14.5265	14.7604	14.625	14.6851	14.6103	14.8885	14.5681	14.7817	14.5649	14.6556	14.5785	14.7179	14.57	14.7078	14.5991	15.0355	14.727
A0A1Y7VMN0;F8VPK5	Rock2	Rho-associated protein kinase 2 (Fragment);Rho-associated protein kinase	16.2998	16.1653	16.2378	16.4796	16.1334	16.07	16.1416	16.1292	16.0086	16.0887	16.1613	16.2634	16.1839	16.1149	16.1517	16.0687	16.0539	16.0858
A0A1Y7VMT6	Erap1	Endoplasmic reticulum aminopeptidase 1 (Fragment)	14.7799	13.7172	14.6212	14.1589	14.2532	14.0561	13.8861	13.9367	14.0407	13.8864	13.7008	14.0181	14.1066	13.7385	14.1498	14.2316	14.5515	14.308
A0A1Y7VN19;Q9CXR1	Dhrs7	Dehydrogenase/reductase 7 (Fragment);Dehydrogenase/reductase SDR family member 7	16.5728	16.6084	16.5123	16.6355	16.5363	16.6188	16.5713	16.6366	16.5473	16.6549	16.5235	16.6563	16.5101	16.7182	16.5094	16.6107	16.4577	16.672
A0A1Y7VNZ6;Q03141	Mark3	non-specific serine/threonine protein kinase;MAP/microtubule affinity-regulating kinase 3	13.1986	13.1646	13.3456	13.1164	13.3516	13.2706	13.372	13.3503	13.0228	13.3339	13.2842	13.0801	13.3165	13.3451	13.0878	13.1074	13.2556	13.3097
A0A217FL49;Q9D142	Nudt14	Nudix hydrolase 14;Uridine diphosphate glucose pyrophosphatase NUDT14	13.0193	13.2354	13.7843	13.8436	13.0468	13.3408	12.8752	13.2327	13.4335	13.4069	13.0342	13.1444	13.3354	13.0953	13.1739	12.8106	13.43	12.863
A0A286YCB3;A0A286YD15;A0A286YDP0;A0A286YDS3;O35648	Cetn3	Centrin 3 (Fragment);Centrin 3 (Fragment);Centrin 3 (Fragment);Centrin 3 (Fragment);Centrin-3	13.6092	12.568	13.5058	12.8888	13.3125	12.7781	13.1829	12.6281	13.274	12.901	13.2945	13.0566	13.1205	12.9735	13.4063	12.6594	12.7393	12.979
A0A286YCD7;P55264	Adk	Adenosine kinase (Fragment);Adenosine kinase	13.8248	14.4071	14.0688	14.4042	14.3331	14.2887	14.342	14.2573	14.2195	14.496	14.5712	14.4578	14.4797	14.5449	14.2227	14.3102	13.8827	14.2315
A0A286YCG8;A0A286YCT4;A0A286YDB7;Q9CY50	Ssr1	Translocon-associated protein subunit alpha;Translocon-associated protein subunit alpha;Translocon-associated protein subunit alpha (Fragment);Translocon-associated protein subunit alpha	19.1319	19.0806	18.845	18.6688	19.0011	18.8915	19.0824	18.8676	18.8992	18.87	18.8153	18.7176	18.7591	18.7019	18.9047	18.9497	19.4721	18.7927
A0A286YCI0;A0A286YCZ7;Q9JI78	Ngly1	Peptide-N(4)-(N-acetyl-beta-glucosaminyl)asparagine amidase;N-glycanase 1 (Fragment);Peptide-N(4)-(N-acetyl-beta-glucosaminyl)asparagine amidase	14.4615	14.3593	14.3178	14.2703	14.0004	14.8101	14.1611	14.7041	14.4561	14.6304	14.324	14.2041	14.369	14.0473	13.9788	14.5391	14.361	14.6668
A0A286YCJ7;A0A286YD04;A0A286YDT8;A0A286YDX8;A0A286YE98;Q9DCD5	Tjap1	Tight junction associated protein 1 (Fragment);Tight junction associated protein 1 (Fragment);Tight junction associated protein 1 (Fragment);Tight junction associated protein 1 (Fragment);Tight junction associated protein 1 (Fragment);Tight junction-associated protein 1	13.4228	13.4569	13.6084	13.6173	13.7418	13.4568	13.5334	13.3945	13.8113	13.4137	13.3356	13.6256	13.4931	13.6213	13.3428	13.4135	13.4931	13.4661
A0A286YCS0;A0A286YDT0;Q7TMY4	Thoc7	THO complex 7;THO complex 7 (Fragment);THO complex subunit 7 homolog	10.3487	10.4495	9.73211	11.3095	10.9531	11.6079	11.614	11.5196	12.2371	11.5353	10.1682	11.61	10.7829	11.427	11.3117	9.92523	9.89246	10.0236
A0A286YCV0;D3YV00;P98195	Atp9b	Phospholipid-transporting ATPase;Phospholipid-transporting ATPase;Probable phospholipid-transporting ATPase IIB	14.5942	14.3127	14.3927	14.6621	14.4062	14.3366	14.382	14.3722	14.4258	14.3903	14.2805	14.2781	14.3979	14.3451	14.1551	14.5853	14.5214	14.6744
A0A286YCV9	Kif13b	Kinesin family member 13B	11.6302	12.7171	13.5431	11.5457	12.4386	12.6739	12.8689	11.6587	13.1084	10.9027	12.5923	12.6355	13.3398	13.1758	12.7604	13.4234	11.5526	10.5764
A0A286YCX6	Trappc8	Trafficking protein particle complex 8	15.2702	15.258	15.2061	15.2544	15.3355	15.2678	15.2638	15.3463	15.3083	15.3479	15.3264	15.3341	15.2911	15.4264	15.2429	15.356	15.1893	15.3113
A0A286YD12;Q91YP2	Nln	Neurolysin, mitochondrial;Neurolysin, mitochondrial	12.3906	11.7575	12.4276	11.5985	12.6012	11.7366	12.4244	11.7641	12.1118	11.3348	11.7065	11.2612	12.2066	11.5173	12.2992	11.4358	12.5434	11.7246
A0A286YD39;A0A286YDW5;Q8BSE0	Rmdn2	Regulator of microtubule dynamics 2 (Fragment);Regulator of microtubule dynamics 2 (Fragment);Regulator of microtubule dynamics protein 2	13.537	13.7052	13.4687	9.35776	13.491	13.4662	13.5942	13.3417	13.4643	13.4607	13.7117	13.8454	13.446	13.7321	13.7077	13.9103	13.4327	13.6075
A0A286YD51;E9PWW8;G3X9F2;O70546;P79457;Q3UQE8	Kdm6a;Uty;Uty;Kdm6a;Uty;Uty	[histone H3]-trimethyl-L-lysine(27) demethylase (Fragment);[histone H3]-trimethyl-L-lysine(27) demethylase;[histone H3]-trimethyl-L-lysine(27) demethylase;Lysine-specific demethylase 6A;Histone demethylase UTY;[histone H3]-trimethyl-L-lysine(27) demethylase	10.3724	11.4613	11.6734	10.1723	11.65	9.61776	11.0499	11.3469	10.6473	10.3023	11.2216	11.5529	10.9912	11.5587	11.4403	11.511	10.5573	10.1867
A0A286YDA2;A0A286YDT3;A0A286YDV7;E9Q5C9	Nolc1	Nucleolar and coiled-body phosphoprotein 1;Nucleolar and coiled-body phosphoprotein 1;Nucleolar and coiled-body phosphoprotein 1 (Fragment);Nucleolar and coiled-body phosphoprotein 1	14.3533	14.1892	14.3045	14.145	14.1932	14.2434	14.2624	14.0841	14.1546	14.1611	14.1947	14.1688	14.2403	14.1433	14.1828	14.1139	14.3111	14.1173
A0A286YDB3;Q80XQ2	Tbc1d5	TBC1 domain family, member 5;TBC1 domain family member 5	15.2954	15.0848	15.3928	15.2412	15.2645	15.1643	15.3644	15.1156	15.2713	15.2211	15.43	15.1741	15.3084	15.3067	15.2973	15.1795	15.2167	15.1436
A0A286YDB8;Q9CZX0	Elp3	Elongator complex protein 3	13.2414	12.8563	13.424	12.251	13.3627	13.0923	13.6339	12.8261	13.3499	13.1185	13.4142	12.9262	13.4469	12.9026	13.5223	12.8762	13.1557	12.9698
A0A286YDC8;Q91YD3	Dcp1a	5'-(N(7)-methylguanosine 5'-triphospho)-[mRNA] hydrolase (Fragment);mRNA-decapping enzyme 1A	13.0888	13.5428	13.382	13.5531	13.3907	13.6189	13.3712	13.353	13.3318	13.2615	13.4644	13.4397	13.2403	13.4713	13.39	13.2255	13.0975	13.1703
A0A286YDF2;O89116	Vti1a	Vesicle transport through interaction with t-SNAREs 1A;Vesicle transport through interaction with t-SNAREs homolog 1A	14.979	14.575	14.9863	14.8001	15.0002	14.7773	14.9335	14.7356	14.9596	14.8555	14.8989	14.8056	14.9739	14.7327	14.7925	14.8661	15.0385	14.9781
A0A286YDF5;Q69ZN7	Myof	Myoferlin	14.1008	14.9578	14.3514	14.6434	14.4458	14.6222	14.8562	14.9335	14.5077	14.72	14.7529	15.012	14.7261	15.0013	14.6933	14.8848	14.1253	14.6022
A0A286YDK2;Q91VC9	Ghitm	Growth hormone inducible transmembrane protein (Fragment);Growth hormone-inducible transmembrane protein	16.2391	16.2735	15.9262	15.3919	16.5924	16.0541	16.6181	15.8244	16.2965	15.784	16.3614	15.642	16.1087	15.8395	16.5762	15.7996	16.3107	15.4251
A0A286YDL6	Camk2g	Calcium/calmodulin-dependent protein kinase II gamma (Fragment)	11.8188	11.6572	11.4625	11.3263	11.4714	11.1062	10.909	11.4489	11.5044	11.718	11.3921	11.4918	11.4444	10.7675	10.8428	11.1867	11.5672	11.4008
A0A286YDN1;Q8VC03	Eml3	Echinoderm microtubule associated protein like 3;Echinoderm microtubule-associated protein-like 3	13.6607	13.4653	13.615	13.6034	13.6932	13.3809	13.6294	13.7027	13.3939	13.7279	13.6326	13.7241	13.9382	13.6522	13.4958	13.6014	13.6828	13.7808
A0A286YDS5;Q99KF1	Tmed9	Transmembrane p24 trafficking protein 9;Transmembrane emp24 domain-containing protein 9	16.3714	16.1981	16.2527	16.0201	16.4424	16.2027	16.5604	16.0937	16.238	16.0443	16.017	16.053	16.1634	16.0966	16.2685	16.0245	16.6709	16.0307
A0A286YDT6;Q3ULA2;Q5SRY7	Btrc;Btrc;Fbxw11	Beta-transducin repeat containing protein;F-box/WD repeat-containing protein 1A;F-box/WD repeat-containing protein 11	13.9252	13.6683	13.2657	11.7283	12.984	13.4633	14.0269	13.8757	13.4903	13.1011	13.5315	13.9839	13.6869	13.7413	13.9676	14.3465	13.8961	13.8422
A0A286YDY1;A0A286YE27;Q3U2K0	Fam193b	Family with sequence similarity 193, member B (Fragment);Family with sequence similarity 193, member B;Protein FAM193B	12.2523	11.9984	12.144	12.0929	12.3138	12.1111	12.634	12.1516	12.2998	12.366	12.5622	10.2422	12.2185	12.2898	12.3344	12.1418	12.1939	12.3021
A0A286YDZ6	Ap3m1	Adaptor-related protein complex 3, mu 1 subunit	10.3551	13.6787	13.2182	12.238	12.7816	13.7511	13.694	12.5511	14.1945	13.7189	14.211	13.7922	13.8435	14.2507	13.9727	13.2335	12.5455	14.0004
A0A286YE16;Q91ZN5;Q9D1L5	Slc35b2	Solute carrier family 35, member B2 (Fragment);Adenosine 3'-phospho 5'-phosphosulfate transporter 1;Solute carrier family 35, member B2	15.7269	15.8751	15.8305	15.7595	16.1956	16.0722	15.7444	15.9438	16.2045	15.8315	15.7083	15.7908	15.9355	15.4801	16.1136	16.0632	15.9929	15.9991
A0A286YE18;E9QMA2;Q3TNH5	Arb2a	ARB2 cotranscriptional regulator A;ARB2 cotranscriptional regulator A;Cotranscriptional regulator ARB2A	13.0582	10.9837	12.2522	11.261	11.095	12.2795	9.83841	10.7356	12.6382	12.4081	10.965	9.84752	11.8907	9.95379	11.5547	11.0928	12.4547	12.7906
A0A286YE25;A0A3B2WC92;Q9QYY8	Spast	Spastin	11.7839	11.6382	11.5396	11.8911	11.4692	11.4148	12.1251	11.3875	11.675	12.0297	11.5619	11.9454	11.9805	11.6846	11.4427	11.8521	11.9548	12.1487
A0A2C9F2B5;Q8BX57	Pxk	PX domain containing serine/threonine kinase;PX domain-containing protein kinase-like protein	13.7842	13.9533	13.7289	13.9675	13.8145	13.8413	13.8433	13.6744	14.0711	13.9226	14.115	13.9306	13.2734	13.9179	14.121	13.6007	14.1199	13.9757
A0A2C9F2D2;Q07076	Anxa7	Annexin;Annexin A7	17.2715	17.5488	17.3631	17.2824	17.436	17.5747	17.488	17.5641	17.5583	17.7065	17.5011	17.5351	17.4483	17.4745	17.4535	17.5249	17.3913	17.4176
A0A2I3BPI4;Q80U38	Khnyn	KH and NYN domain containing;Protein KHNYN	14.1687	13.8943	13.8808	13.6837	14.0169	13.5554	14.0987	14.043	14.004	13.7144	14.0652	13.6887	14.0518	13.4828	13.8874	13.7383	14.1893	13.4364
A0A2I3BPQ5;E9Q784	Zc3h13	Zinc finger CCCH type containing 13;Zinc finger CCCH domain-containing protein 13	13.2244	12.681	13.2573	13.0446	13.2599	12.9764	13.0264	13.0142	13.0712	12.9259	12.6429	13.125	13.0626	12.8827	12.9111	12.8615	13.2839	13.2133
A0A2I3BPS1;Q9CQI3	Gmfb	Glia maturation factor beta (Fragment);Glia maturation factor beta	13.2428	13.5381	13.4078	11.6252	13.2203	13.0628	13.9517	13.298	13.2927	13.2117	13.8514	13.0704	13.5227	13.5977	13.5024	13.0215	13.2228	12.7381
A0A2I3BPT1;A0A2I3BQZ9;P12023;Q3TWF3	App	Amyloid-beta A4 protein;Amyloid-beta A4 protein;Amyloid-beta precursor protein;Amyloid-beta A4 protein	13.1929	13.7832	13.7437	13.5429	13.6741	13.5217	13.1671	13.8707	13.7154	13.6479	13.5402	13.3589	13.7705	13.7995	13.5043	13.9484	13.5345	13.8701
A0A2I3BPX3;A0A2I3BPY8;Q6P9J9	Ano6	Anoctamin;Anoctamin;Anoctamin-6	12.029	11.4326	12.6669	10.7324	13.3443	11.5173	11.9944	12.2235	13.511	10.8603	9.62333	11.1964	10.9672	9.80254	13.614	11.8453	10.1857	9.76435
A0A2I3BPX9;Q60775	Elf1	E74 like ETS transcription factor 1;ETS-related transcription factor Elf-1	10.8224	10.7066	10.6523	10.5992	10.1102	10.0794	9.94602	10.407	10.0985	10.3315	10.1954	10.2109	10.2181	10.9858	10.2142	10.1209	10.9319	10.3244
A0A2I3BPY7;Q9EP71	Rai14	Retinoic acid induced 14;Ankycorbin	13.7281	13.2796	13.5604	13.6865	13.6731	13.4855	13.5497	13.6292	13.603	13.4851	13.5887	13.615	13.6968	13.6125	13.5373	13.6468	13.5819	13.6819
A0A2I3BQ16;P62046	Lrch1	Leucine-rich repeats and calponin homology (CH) domain containing 1;Leucine-rich repeat and calponin homology domain-containing protein 1	13.3631	14.2205	13.3702	14.0529	13.9063	14.0477	13.9261	14.1603	14.3674	14.0379	14.132	14.2853	13.9233	13.958	13.9915	13.6821	13.7368	13.4122
A0A2I3BQE0;Q9JI10	Stk3	Serine/threonine-protein kinase 3	16.0033	15.8673	15.8638	16.084	15.8663	15.7868	15.9543	15.8702	15.8093	15.7728	15.801	15.8137	15.7045	15.885	15.7143	15.8942	15.8209	15.7294
A0A2I3BQP6;Q923T9	Camk2g	calcium/calmodulin-dependent protein kinase;Calcium/calmodulin-dependent protein kinase type II subunit gamma	14.5279	15.2381	14.9184	15.2247	15.0727	15.1508	14.9362	15.2629	15.0798	14.8489	15.0038	15.0576	15.2291	15.03	15.3124	15.5892	15.0444	15.456
A0A2I3BQS6;E9Q2H1;Q80TP3	Ubr5	Ubiquitin protein ligase E3 component n-recognin 5;Ubiquitin protein ligase E3 component n-recognin 5;E3 ubiquitin-protein ligase UBR5	13.6813	13.2987	13.0817	13.522	13.0071	12.8997	12.7909	13.0534	12.6323	13.0626	12.1056	12.8666	13.2117	13.322	13.0426	12.6983	12.9571	13.1194
A0A2I3BQV5;E9PUW7;Q9EPK7	Xpo7	Exportin 7;Exportin 7;Exportin-7	15.0698	15.6486	15.2553	15.5269	15.5024	15.5414	15.4708	15.6085	15.4409	15.5508	15.5738	15.4288	15.524	15.6564	15.4672	15.4276	15.2716	15.2825
A0A2I3BR29;H3BLM7;H9H9T1;Q3TGF2	Fam107b	Family with sequence similarity 107, member B;Family with sequence similarity 107, member B;Family with sequence similarity 107, member B;Protein FAM107B	13.7365	13.3844	13.9064	13.8649	13.8328	13.4836	13.7115	13.5745	13.9196	13.4816	13.5896	13.7156	13.6264	13.5671	13.7547	13.4602	13.6768	13.4961
A0A2I3BRD1;Q8K0F1	Tbc1d23	TBC1 domain family member 23	12.1624	13.481	13.0078	12.9555	12.8873	13.8126	13.2921	13.2693	13.6148	14.0206	13.2616	13.6915	13.5348	13.7429	13.1438	13.4894	12.0821	13.6012
A0A2I3BRK6;Q9JIX0	Eny2	Transcription and mRNA export factor ENY2	15.9477	15.5112	15.7551	15.8149	15.5616	15.5656	15.5454	15.6393	15.6514	15.6102	15.4587	15.6403	15.7332	15.685	15.5757	15.6145	15.8877	15.8797
A0A2I3BRL8;Q91VM5	Gm7324;Rbmxl1	Predicted gene 7324;RNA binding motif protein, X-linked-like-1	12.0527	12.5984	11.9856	10.9852	12.449	12.1311	13.0403	12.2068	12.8805	12.4103	13.055	11.9066	12.5327	12.3042	12.9599	12.1666	12.4509	11.2209
A0A2I3BRM6	Hnrnpc	Heterogeneous nuclear ribonucleoprotein C (Fragment)	15.8324	15.6336	16.1147	10.7768	15.9675	15.7787	15.9328	15.6987	16.0715	10.7244	15.8349	11.6676	16.0448	15.8792	15.9225	15.637	16.0428	15.9681
A0A2I3BRQ3;Q61704	Itih3	Inter-alpha-trypsin inhibitor heavy chain H3	14.9155	14.6513	14.7121	14.447	14.702	14.5695	15.0469	14.6754	14.6904	14.5933	14.9911	14.4981	14.5773	14.5424	14.8824	14.4877	14.7705	14.4426
A0A2I3BRU0;Q8BNN3;Q99LG4	Ttc5	Tetratricopeptide repeat domain 5;Tetratricopeptide repeat domain 5;Tetratricopeptide repeat protein 5	11.4349	11.6424	11.6818	11.0145	11.1086	10.8027	11.5997	11.2165	11.0583	11.6787	11.8408	11.5121	11.104	11.0368	11.5985	11.2788	11.3139	11.444
A0A2I3BRZ2;Q3UHQ6	Dop1b	DOP1 leucine zipper like protein B;Protein DOP1B	13.7711	14.3224	13.8408	14.0875	14.1675	14.2108	14.0121	14.4256	14.1512	14.2717	14.1178	14.4424	14.0007	14.2918	14.0039	14.3302	13.6762	14.3679
A0A2I3BS32	Parvg	Parvin, gamma (Fragment)	14.9647	14.2766	14.588	14.433	14.5823	14.2133	14.6002	14.1743	14.1536	13.9675	14.1756	14.6008	14.4845	14.0933	14.453	14.4705	14.9335	14.298
A0A2I3BS49;Q9CXU4;Q9WTQ8	Timm23	Translocase of inner mitochondrial membrane 23;Mitochondrial import inner membrane translocase subunit TIM23;Mitochondrial import inner membrane translocase subunit Tim23	13.353	13.4422	13.0415	13.4334	13.7962	13.4988	13.2666	13.5588	13.2914	13.26	12.73	13.1032	12.4397	12.9424	13.0321	13.5392	12.7948	13.0674
A0A2K6EDK3;Q6PIP5	Nudcd1	NudC domain-containing protein 1	15.7921	15.1398	15.4648	15.4225	15.4673	15.2638	15.4656	15.2598	15.3499	15.2249	15.3353	15.1935	15.4982	15.1872	15.4595	15.4069	15.7355	15.3269
A0A2R8VH96;Q8BJ34	Marf1	Meiosis regulator and mRNA stability 1;Meiosis regulator and mRNA stability factor 1	10.7921	11.2272	10.2112	11.1849	10.8652	11.4022	10.8326	11.1041	10.7184	11.3879	10.316	10.9498	11.0755	11.0631	11.2995	11.3617	11.1753	11.6261
A0A2R8VH99;Q8VHN8	Nudt16l1	Nudix hydrolase 16 like 1;Tudor-interacting repair regulator protein	11.4496	13.3794	12.8685	12.6428	13.0093	13.0863	12.7455	13.3268	12.6252	13.4092	13.1007	13.367	12.182	12.8162	12.1722	12.3331	12.4526	13.1692
A0A2R8VHD3;A0A2R8VHG5;A0A2R8VHJ2;A0A2R8VHW7;A0A2R8VHX0;A0A2R8VI19;A0A2R8VI48;A0A2R8VI50;A0A2R8VK32;Q9DBE0	Csad	Cysteine sulfinic acid decarboxylase (Fragment);Cysteine sulfinic acid decarboxylase (Fragment);Cysteine sulfinic acid decarboxylase (Fragment);Cysteine sulfinic acid decarboxylase (Fragment);Cysteine sulfinic acid decarboxylase;Cysteine sulfinic acid decarboxylase (Fragment);Cysteine sulfinic acid decarboxylase;Cysteine sulfinic acid decarboxylase (Fragment);Cysteine sulfinic acid decarboxylase;…	13.577	13.4091	13.6034	14.1529	13.8194	13.9853	13.7863	13.7358	13.7939	13.7688	13.6925	14.1322	13.8122	13.5513	13.5394	13.5685	12.6595	14.2976
A0A2R8VHH0;P63001;Q05144;Q3TLP8	Rac2;Rac1;Rac2;Rac1	Rac family small GTPase 2 (Fragment);Ras-related C3 botulinum toxin substrate 1;Ras-related C3 botulinum toxin substrate 2;Rac family small GTPase 1	16.9547	18.5056	17.7287	17.6112	18.1054	18.1088	17.9499	18.1987	18.2276	18.3134	18.2358	18.1337	17.7815	18.1999	18.0355	18.1762	17.2047	17.872
A0A2R8VHH1;Q99P88	Nup155	Nucleoporin 155;Nuclear pore complex protein Nup155	16.7443	16.7204	16.7386	16.882	16.676	16.5888	16.76	16.6517	16.7495	16.6881	16.8685	16.8514	16.9132	16.8035	16.7336	16.6621	16.7206	16.8075
A0A2R8VHK6;E0CZF0;Q9DB10	Smdt1	Essential MCU regulator, mitochondrial;Essential MCU regulator, mitochondrial;Essential MCU regulator, mitochondrial	12.323	9.97886	11.8918	12.0462	12.6368	12.6546	12.2971	12.3268	12.0645	12.6605	11.6241	11.8612	10.9696	11.6784	12.723	11.2556	12.5784	12.2251
A0A2R8VHN0;J3QQ49;Q5DU56	Nlrc3	NLR family, CARD domain containing 3 (Fragment);NLR family, CARD domain containing 3;Protein NLRC3	12.3192	12.9268	11.8799	12.583	11.8787	12.128	11.7048	12.2962	11.5201	12.5162	12.2794	12.9105	12.4514	12.7117	11.7749	12.4693	12.3224	12.1366
A0A2R8VHS8;A0A2R8VJM7;Q80VP8	Tmem106c	Transmembrane protein 106C (Fragment);Transmembrane protein 106C (Fragment);Transmembrane protein 106C	11.9868	10.0461	12.495	13.0318	12.3828	13.0076	11.6851	13.0789	12.7464	11.2881	13.3901	13.1313	12.5594	13.5611	12.7726	13.1263	13.0528	12.8315
A0A2R8VHT5;Q9D8M3	Slc48a1	Solute carrier family 48 (heme transporter), member 1 (Fragment);Heme transporter HRG1	11.6031	12.4711	11.7821	12.3323	12.5528	12.3837	12.8133	12.6415	12.1501	12.7449	12.4409	12.5522	11.722	11.9616	12.3462	11.9909	12.5187	11.507
A0A2R8VHT7;Q8R3F5	Mcat	Malonyl CoA:ACP acyltransferase (mitochondrial) (Fragment);Malonyl-CoA-acyl carrier protein transacylase, mitochondrial	15.1861	14.7326	14.7761	14.3548	15.4221	14.7526	15.4875	14.8012	15.1461	14.6806	15.1292	14.3261	14.8112	14.6649	15.1766	14.5564	15.573	14.44
A0A2R8VHU8;A0A2R8VKP5;E9Q7U2;Q8CGU1	Calcoco1	Calcium binding and coiled coil domain 1 (Fragment);Calcium-binding and coiled-coil domain-containing protein 1;Calcium binding and coiled coil domain 1;Calcium-binding and coiled-coil domain-containing protein 1	11.6087	11.2449	11.8487	11.8595	12.7053	11.7239	12.2587	12.2127	11.4612	11.7071	11.6644	12.1991	11.855	11.9721	11.8749	11.8137	11.9834	12.0694
A0A2R8VHX5;Q8VD12	Zfp385a;Znf385a	Zinc finger protein 385A	14.6229	14.1316	14.1342	14.4093	14.4034	14.1648	14.1115	14.1956	14.3459	14.3438	14.0761	14.2428	14.3799	14.0428	14.324	14.3468	14.597	14.7299
A0A2R8VI30;A0A2R8VK70;A0A2R8W6P0;Q61735	Cd47	Leukocyte surface antigen CD47	15.754	15.0336	15.2806	14.5425	15.3613	15.6879	15.2698	14.9896	15.6971	15.4306	15.1403	15.3375	15.1587	14.6145	15.3814	15.7024	15.6747	15.2757
A0A2R8VI70;P0DW87	Zftraf1	Zinc finger TRAF type containing 1;Zinc finger TRAF-type-containing protein 1	15.3123	15.345	15.5072	15.5321	15.2817	15.3439	15.2701	15.1764	15.2035	15.2663	15.0757	15.3352	15.3313	15.2197	15.2174	15.2409	15.2547	15.1948
A0A2R8VJW0	Aco2	Aconitase 2, mitochondrial (Fragment)	14.0385	14.4758	13.4549	12.9401	14.1718	14.5247	14.9536	14.001	14.4972	14.5352	15.0585	13.657	14.2578	14.4764	14.8858	13.7301	14.3077	13.7689
A0A2R8VK26;A0A2R8W747;D3Z4A3;D3Z4S9;D3Z606;D3Z6P2;Q6NZQ6	Zfp740;Zfp740;Zfp740;Zfp740;Zfp740;Zfp740;Znf740	Zinc finger protein 740 (Fragment);Zinc finger protein 740;Zinc finger protein 740 (Fragment);Zinc finger protein 740;Zinc finger protein 740 (Fragment);Zinc finger protein 740 (Fragment);Zinc finger protein 740	10.5201	11.2818	11.393	11.3883	10.6692	10.4274	9.92478	10.5857	10.4267	10.3397	8.46029	10.6288	10.7415	10.5156	10.1417	10.3935	11.22	10.0951
A0A2R8VK72;Q8C6B0	Tmt1a	Thiol methyltransferase 1A1;Methyltransferase like 7A1	15.4024	15.6105	15.3374	15.3334	15.3624	15.5718	15.4674	15.1157	15.4249	14.6388	15.4377	14.6061	15.33	14.4944	15.0037	15.5123	15.403	14.9719
A0A2R8VKN7;Q9CQ25	Mzt2	Mitotic spindle organizing protein 2;Mitotic-spindle organizing protein 2	13.7805	13.354	13.6928	12.8984	13.7116	13.8637	13.6749	13.2189	12.1736	13.1179	13.6698	13.4116	12.8779	13.0051	13.2509	13.8205	13.4098	13.2841
A0A2R8VKS6;Q9D1C8	Vps28	Vacuolar protein sorting-associated protein 28 homolog	10.8648	12.5735	13.7189	13.0019	13.5644	13.206	13.8627	13.9607	13.4494	13.6085	12.7746	13.6698	13.6482	13.6941	13.8057	13.7164	13.6722	13.7233
A0A2U3TZ82;Q99KW3	Triobp	TRIO and F-actin binding protein;TRIO and F-actin-binding protein	15.081	14.1098	15.4164	15.2428	15.3562	15.1606	14.9806	12.9963	15.1777	14.7814	14.9315	13.6555	14.9332	14.9122	15.8517	14.5087	15.0483	14.2326
A0A338P686;A0A338P6P0;A0A338P6Y5;Q9CQ33	Lztr1	Leucine-zipper-like transcriptional regulator, 1 (Fragment);Leucine-zipper-like transcriptional regulator, 1;Leucine-zipper-like transcriptional regulator, 1 (Fragment);Leucine-zipper-like transcriptional regulator 1	12.2982	12.234	12.2894	12.1499	12.4238	12.3997	12.4513	12.2684	12.4369	12.4101	12.576	12.5803	12.4032	12.3837	12.352	12.4781	12.4193	12.3834
A0A338P6A9;A0A338P6U0;A0A338P6V8;A0A338P730;A0A338P7G2;E9Q7C1;Q3TE00;Q924H2	Med15	Mediator of RNA polymerase II transcription subunit 15 (Fragment);Mediator of RNA polymerase II transcription subunit 15 (Fragment);Mediator of RNA polymerase II transcription subunit 15 (Fragment);Mediator of RNA polymerase II transcription subunit 15;Mediator of RNA polymerase II transcription subunit 15 (Fragment);Mediator of RNA polymerase II transcription subunit 15;Mediator of RNA polymeras…	12.9992	13.2386	13	11.2771	12.7241	12.4477	12.9465	12.9454	12.7216	12.2641	13.1622	10.7628	12.4429	11.4621	12.8538	12.5762	13.2385	12.5644
A0A338P6B4;A0A338P6I2;Q923G2	Polr2h	Polymerase (RNA) II (DNA directed) polypeptide H (Fragment);DNA-directed RNA polymerases I, II, and III subunit RPABC3;DNA-directed RNA polymerases I, II, and III subunit RPABC3	14.5218	14.8821	14.9788	14.7621	14.843	14.8803	14.7548	14.8848	14.8579	14.8077	14.6652	14.7623	14.7976	14.7459	14.7374	14.8858	14.7229	14.9105
A0A338P6E7;Q8BMT4	Nrros	Negative regulator of reactive oxygen species;Transforming growth factor beta activator LRRC33	12.5346	12.068	12.5703	11.9858	12.5559	12.3143	12.702	11.4376	12.721	12.3047	12.5384	12.3156	12.6856	12.0302	12.7429	12.323	13.1203	11.8532
A0A338P6F2;G5E8A0;Q8CI95	Osbpl11	Oxysterol-binding protein;Oxysterol-binding protein;Oxysterol-binding protein-related protein 11	15.8286	16.116	15.793	16.0061	15.9975	15.9443	16.0246	15.902	15.8618	15.9726	16.0318	15.9008	15.9583	16.0921	15.9922	15.9048	15.7225	15.7867
A0A338P6G6;A0A384DV79	Hmga1	High mobility group protein HMG-I/HMG-Y	18.0973	18.2815	18.0877	18.1919	17.9443	17.9843	17.9533	17.8984	17.7659	17.9361	17.7849	17.9489	17.7956	17.7271	17.6683	17.8707	17.8666	17.8718
A0A338P6I9	Gm56451	Predicted gene, 56451	15.7129	15.8761	15.6032	15.3477	15.72	15.4332	15.5494	15.7772	15.6351	15.4128	15.3571	15.4118	15.2799	15.2348	15.6474	15.5124	15.6521	15.3652
A0A338P6K3;Q61624	Zfp148;Znf148	Zinc finger protein 148	14.6889	14.2928	14.3271	14.255	14.4516	14.2851	13.8336	14.4004	14.2627	14.2589	14.0515	14.511	14.3236	14.2705	14.2009	14.0268	14.3727	14.6939
A0A338P6N4	Crybg3	Beta-gamma crystallin domain containing 3	13.4504	13.096	13.3195	13.2036	13.3371	13.3434	13.1646	13.308	13.2692	13.2851	13.2634	13.3075	13.3544	13.3289	13.3159	13.2892	13.3281	13.5614
A0A338P6P6;D4AFX6;Q6ZQK5	Acap2	Arf-GAP with coiled-coil, ANK repeat and PH domain-containing protein;Arf-GAP with coiled-coil, ANK repeat and PH domain-containing protein;Arf-GAP with coiled-coil, ANK repeat and PH domain-containing protein 2	15.9476	16.2832	15.883	15.9793	16.059	16.1345	16.0842	16.1858	16.2132	16.2023	16.2209	16.0945	16.0159	16.1588	16.1755	16.0546	15.918	15.9334
A0A338P6U4;D6RCZ6;D6RJ50;Q5XJY4	Parl	Presenilin-associated rhomboid-like protein, mitochondrial;Presenilin associated, rhomboid-like;Presenilin associated, rhomboid-like;Presenilin-associated rhomboid-like protein, mitochondrial	13.9587	14.0142	14.0605	13.8844	14.6061	14.0941	14.5622	14.1813	14.2088	14.3297	14.2359	13.8764	13.9674	13.8471	14.3108	14.1913	14.3804	13.4845
A0A338P6U8;A0A8Q0PK87;E9Q4N6;E9Q4N7;E9Q6R4	Arid1b	AT-rich interaction domain 1B;AT-rich interaction domain 1B;AT-rich interaction domain 1B;AT-rich interactive domain-containing protein 1B;AT-rich interaction domain 1B	13.6868	13.3968	13.6622	13.4805	13.5553	13.4008	13.4212	13.5633	13.6119	13.3579	13.4689	13.4416	13.5884	13.5484	13.5245	13.4461	13.4439	13.663
A0A338P6W1	Rbbp6	Retinoblastoma binding protein 6, ubiquitin ligase (Fragment)	11.7297	11.7254	11.9574	11.7212	11.0897	11.597	11.2343	12.6587	10.8585	11.5074	10.8684	11.1836	11.1831	11.3749	11.1998	11.378	11.4292	11.8014
A0A338P703;A0A338P7G1;A0A338P7H5;P29699	Ahsg	Alpha-2-HS-glycoprotein	16.4432	13.8897	14.5233	14.424	15.2991	14.9073	16.1688	14.444	14.8086	14.9732	15.8075	14.6825	15.4106	15.2399	15.3743	14.5207	14.8746	13.9594
A0A338P7B7;P51807	Dynlt1a;Dynlt1	Dynein light chain Tctex-type 1A;Dynein light chain Tctex-type 1	14.917	15.1735	15.0036	14.7824	15.1392	15.026	15.4596	15.0405	15.2742	15.0958	15.5274	14.9688	15.2229	15.2451	15.3021	15.035	15.1937	14.7211
A0A338P7C0;O09061	Psmb1	Proteasome (prosome, macropain) subunit, beta type 1;Proteasome subunit beta type-1	15.9495	15.7102	15.9198	15.3003	16.0928	15.66	15.9079	15.4505	16.0461	15.4736	15.9551	15.4757	15.5278	15.6449	15.5541	15.4411	15.4827	15.4056
A0A338P7C9;Q3U3W2	Tmem181a	Transmembrane protein 181A	12.789	13.5834	12.9316	13.1016	13.0915	13.0599	12.9663	12.988	13.1425	13.0683	12.9096	13.0831	12.8704	13.2816	12.8686	13.169	12.9168	12.9984
A0A338P7E9;Q9CQS5	Riok2	non-specific serine/threonine protein kinase;Serine/threonine-protein kinase RIO2	12.3654	13.1725	12.5266	11.1729	12.4916	12.3361	12.7265	12.319	12.6365	13.0545	12.9963	13.2072	12.6352	12.9812	12.8515	12.9525	10.6548	13.3989
A0A338P7F5;Q8R043	Smim29	Small integral membrane protein 29	12.4913	13.1598	12.3081	13.7557	11.9472	12.4002	12.5724	11.5656	12.3047	12.5582	12.4543	12.8415	13.1137	12.9038	12.7852	12.8144	12.1168	12.6102
A0A338P7G3	Atp5po	ATP synthase peripheral stalk subunit OSCP (Fragment)	15.5737	15.3257	15.1877	15.0023	15.7493	15.088	15.3766	14.9694	15.4418	14.5421	14.8361	14.311	14.9489	14.4874	14.9651	14.8082	15.6344	14.7086
A0A338P7I7;Q8BK72	Mrps27	Mitochondrial ribosomal protein S27 (Fragment);Small ribosomal subunit protein mS27	12.208	11.6412	11.689	10.9711	12.1496	10.9856	12.4083	11.5478	11.9204	11.2908	11.9046	10.7506	10.9215	10.1145	11.9395	10.6477	12.0572	10.9644
A0A3B2W3F6;E9PY46;E9Q682	Ift140	Intraflagellar transport 140;Intraflagellar transport protein 140 homolog;Intraflagellar transport 140 (Fragment)	11.6739	12.0128	11.571	12.171	10.9956	11.1973	11.7127	12.0353	11.7401	11.6339	12.1136	12.0274	11.8746	11.7871	11.9555	11.8753	11.7311	11.75
A0A3B2W3M7;P18608	Hmgn1	High mobility group nucleosomal binding domain 1;Non-histone chromosomal protein HMG-14	16.1371	15.8195	16.1906	16.0777	16.4652	16.0098	16.0145	15.7577	15.805	15.582	15.66	15.4248	15.8017	15.59	15.7972	15.6732	15.6814	15.6584
A0A3B2W450;A0A3B2WCR6;Q62241	Snrpc	U1 small nuclear ribonucleoprotein C	14.5109	14.9232	15.4975	14.3358	15.3451	15.269	14.8553	15.1872	15.0834	15.0584	15.2261	14.8693	14.4744	15.0862	15.3893	15.503	15.7224	15.5317
A0A3B2W7X7;Q9D6J3	Yju2	Splicing factor YJU2	12.4274	12.4439	12.5964	13.0039	12.5041	12.8855	12.3758	12.5476	12.9497	12.4236	12.4764	12.6841	12.9288	12.2008	12.5219	13.0223	12.9994	12.8377
A0A3B2WAL8;Q80X81;Q8CAY6	Acat2;Acat3;Acat2	Acetyl-Coenzyme A acetyltransferase 2;Acetyl-Coenzyme A acetyltransferase 3;Acetyl-CoA acetyltransferase, cytosolic	15.8913	16.0192	15.8915	16.1595	15.8839	16.0459	15.9333	16.0144	15.9306	16.0382	16.0972	16.1516	16.1308	16.1694	15.9093	16.0625	16.0168	16.0546
A0A3B2WAQ7;P59672;Q3UHP6	Anks1;Anks1a;Anks1	Ankyrin repeat and SAM domain containing 1;Ankyrin repeat and SAM domain-containing protein 1A;Ankyrin repeat and SAM domain containing 1	14.1547	13.9315	14.1564	14.1927	13.8811	14.1241	14.1503	14.0359	14.0226	13.8918	13.7741	14.2069	14.1323	14.0977	14.079	14.278	14.178	13.9618
A0A3B2WAY2;O54910	Nfkbie	Nuclear factor of kappa light polypeptide gene enhancer in B cells inhibitor, epsilon;NF-kappa-B inhibitor epsilon	10.3714	9.59262	10.7797	10.5387	8.97933	8.75092	11.4643	9.68827	10.4838	9.51538	11.3092	8.85557	9.45225	8.69442	9.22048	9.968	10.1964	11.2347
A0A3B2WB12;Q64327	Mea1	Male-enhanced antigen 1 (Fragment);Male-enhanced antigen 1	12.7671	12.6474	13.7774	12.6682	13.325	13.4836	13.8072	12.6601	13.7188	13.4506	13.3829	13.6734	13.2436	12.8524	13.4148	13.4381	13.5068	13.3833
A0A3B2WB82;Q9JK23	Psmg1	Proteasome assembly chaperone 1	14.8714	15.1092	14.9964	15.0968	14.7014	14.9185	14.8882	14.8137	14.8798	15.1309	15.0534	15.0351	14.9589	15.0629	14.8126	15.003	15.0311	14.8896
A0A3B2WBC6	Polr2m	Polymerase (RNA) II (DNA directed) polypeptide M	16.5921	16.3078	16.715	16.7372	16.4874	16.4821	16.6732	16.4056	16.5049	16.5643	16.6491	16.7267	16.7088	16.6262	16.4994	16.5286	16.6707	16.7016
A0A3B2WBH9;A0A3B2WCN9;Q9Z0U1	Tjp2	Tight junction protein 2	14.5393	15.0538	14.6822	14.9963	14.7717	15.0331	14.5424	14.9865	14.7184	15.1465	14.8557	15.0705	14.6279	14.8823	14.5721	15.012	14.6119	15.1339
A0A3B2WCD8;Q3U0V1	Khsrp	KH-type splicing regulatory protein;Far upstream element-binding protein 2	17.9088	18.0485	17.912	18.0198	17.9564	18.0471	18.1025	17.99	18.0744	18.0962	18.2546	18.0214	18.0482	18.1384	18.0702	17.9381	17.9452	17.941
A0A3B2WCL5;Q9CT10	Ranbp3	RAN binding protein 3;Ran-binding protein 3	15.2794	15.0292	15.177	15.2302	15.122	15.0677	15.2402	15.1223	15.1334	15.1728	15.1952	15.125	15.1482	15.156	15.2843	15.142	14.999	14.9623
A0A3B2WDB3;Q3UN02	Lclat1	Lysocardiolipin acyltransferase 1 (Fragment);Lysocardiolipin acyltransferase 1	14.9333	15.0429	15.045	14.7492	15.1803	14.8068	15.1059	15.2102	15.2548	15.181	14.7862	15.0041	15.1187	14.981	15.1626	14.8348	14.7185	15.3672
A0A3B2WDE2	Tcp1	T-complex protein 1	14.2747	10.3448	13.6578	13.3651	12.6612	13.1437	10.5689	13.3717	10.8313	11.2741	10.5491	13.0251	12.6893	12.4113	13.0301	12.9089	14.0795	12.9478
A0A3Q4EBU5;A0A3Q4L326;G3X9J1;G5E8Y0;P70414;Q27PY9;Q68FL0	Slc8a1	Sodium/calcium exchanger 1;Sodium/calcium exchanger 1 (Fragment);Sodium/calcium exchanger 1;Sodium/calcium exchanger 1;Sodium/calcium exchanger 1;Sodium/calcium exchanger 1;Sodium/calcium exchanger 1	11.7576	12.0952	11.3399	12.3316	11.6594	12.2482	11.0972	12.2967	10.6863	11.7625	11.6411	12.1673	11.7284	12.0022	11.274	12.0548	11.3391	11.5606
A0A3Q4EBZ6;Q9Z0H1	Wdr46	WD repeat domain 46 (Fragment);WD repeat-containing protein 46	12.8769	12.9109	12.5553	12.6409	12.4595	12.6046	12.545	12.8271	12.3249	12.5036	12.2332	12.5697	12.6614	12.4731	12.6616	12.7634	12.6052	12.7693
A0A3Q4EC00;A0A452J8A5;P42125	Eci1	Enoyl-Coenzyme A delta isomerase 1;Enoyl-Coenzyme A delta isomerase 1;Enoyl-CoA delta isomerase 1, mitochondrial	13.783	13.6674	13.6185	13.2013	14.2526	13.227	14.1518	13.2595	13.6555	13.5322	13.6744	12.8783	13.5784	13.4211	13.6414	12.9624	14.6559	13.3905
A0A3Q4EGD3;A0A3Q4EHN7;Q6ZQL4	Wdr43	WD repeat domain 43 (Fragment);WD repeat domain 43;WD repeat-containing protein 43	15.2981	15.88	15.2966	15.5146	15.394	15.5144	15.413	15.4351	15.4751	15.4935	15.4851	15.4297	15.3976	15.5154	15.5084	15.4723	15.2116	15.1922
A0A3Q4EGL6;P56213	Gfer	Sulfhydryl oxidase;FAD-linked sulfhydryl oxidase ALR	14.5177	14.039	14.5733	14.2542	14.3852	14.2399	14.2939	14.1662	14.2152	14.1413	14.1312	14.1464	14.5084	13.9984	14.1154	14.2825	14.3586	14.4849
A0A3Q4EGQ9;E9QNE9;Q99JP0	Map4k3	Mitogen-activated protein kinase kinase kinase kinase;Mitogen-activated protein kinase kinase kinase kinase;Mitogen-activated protein kinase kinase kinase kinase 3	14.2753	14.3259	14.4297	14.2292	14.2371	14.3622	14.32	14.1116	14.4108	14.3939	14.3364	14.3708	14.3063	14.301	14.4687	14.3533	14.4794	14.4205
A0A3Q4EH04;A0A3Q4L335;A0A3Q4L393;Q8BL97	Srsf7	Serine and arginine-rich splicing factor 7;Serine and arginine-rich splicing factor 7;Serine and arginine-rich splicing factor 7;Serine/arginine-rich splicing factor 7	19.9934	19.9042	19.8364	19.6377	19.8264	19.7118	19.7749	19.7598	19.8429	19.6852	19.8078	19.6037	19.8504	19.7989	19.9291	19.6861	20.058	19.7181
A0A3Q4EH67;D3Z6D5;Q3TN06;Q6TYB5	Fez2	Fasciculation and elongation protein zeta 2;Fasciculation and elongation protein zeta 2;Fasciculation and elongation protein zeta 2;Fasciculation and elongation protein zeta-2	11.6934	10.9473	11.1572	9.46613	10.915	11.5548	10.4753	10.8271	11.2354	11.4369	10.8125	10.1595	11.2923	11.3546	11.4932	10.0043	11.9175	10.6572
A0A3Q4EH93;A0A3Q4L2S1;Q9R061	Nubp2	Nucleotide binding protein 2;Nucleotide binding protein 2;Cytosolic Fe-S cluster assembly factor NUBP2	15.1326	15.007	15.0133	15.2683	14.8602	14.9755	14.9558	15.0337	15.0339	14.8899	14.7737	15.0892	14.9114	15.1166	14.8105	14.9969	15.1855	15.1257
A0A3Q4EHR0;Q8R527	Rhoq	Ras homolog family member Q;Rho-related GTP-binding protein RhoQ	10.8867	11.3209	10.1763	10.6413	10.9837	10.7218	11.4339	11.6413	11.5262	10.5013	11.4554	11.5886	11.4452	11.1097	11.7036	11.5623	11.7749	11.3466
A0A3Q4L2S8;Q9D7M8	Polr2d	Polymerase (RNA) II (DNA directed) polypeptide D;DNA-directed RNA polymerase II subunit RPB4	13.88	13.9878	14.3469	13.6022	13.9484	13.7799	13.8107	13.7626	14.1418	13.6755	13.8529	13.4387	13.2567	13.5869	13.7959	13.7881	13.9579	14.2714
A0A3Q4L2U5;Q9CQS4	Slc25a46	Solute carrier family 25, member 46;Mitochondrial outer membrane protein SLC25A46	14.2245	14.6059	14.3392	14.6884	14.5395	14.3362	14.7809	14.5539	14.3652	14.6813	14.835	14.569	14.6954	14.7567	14.6541	14.2212	14.6095	14.4209
A0A3Q4L2X3	Hnrnpm	Heterogeneous nuclear ribonucleoprotein M (Fragment)	15.4906	15.0985	15.8561	15.9151	15.4598	16.0336	16.232	15.4825	15.7024	16.0347	16.2454	15.8924	16.2716	16.3196	15.8907	15.7179	15.9554	16.0002
A0A3Q4L363;Q8CD92	Ttc27	Tetratricopeptide repeat domain 27 (Fragment);Tetratricopeptide repeat protein 27	16.1805	15.9591	15.7652	16.0986	15.7926	15.9596	15.9505	15.7586	15.6782	15.7943	15.5969	16.0145	15.8458	15.9422	15.6223	15.9309	15.9055	15.7012
A0A494B8Z4;A0A494B909;A0A494BAS6;A0A494BB28;Q9WV68	Decr2	Peroxisomal 2,4-dienoyl-CoA reductase [(3E)-enoyl-CoA-producing];Peroxisomal 2,4-dienoyl-CoA reductase [(3E)-enoyl-CoA-producing];Peroxisomal 2,4-dienoyl-CoA reductase [(3E)-enoyl-CoA-producing];Peroxisomal 2,4-dienoyl-CoA reductase [(3E)-enoyl-CoA-producing];Peroxisomal 2,4-dienoyl-CoA reductase [(3E)-enoyl-CoA-producing]	14.0748	13.7947	13.9198	14.2129	13.8435	14.2026	13.5518	14.0511	13.7333	13.9738	13.8265	14.1457	13.8372	13.7578	13.6811	14.0774	13.5742	14.1217
A0A494B908;A0A494BAW2;P19157	Gstp1	glutathione transferase (Fragment);Glutathione S-transferase;Glutathione S-transferase P 1	15.9538	16.1369	16.0413	16.2358	15.7208	15.9471	15.7411	15.9504	15.8587	15.8394	15.7667	16.0257	15.9098	15.9485	15.6995	16.0232	15.6309	16.2559
A0A494B933;A0A494B9R1;A0A494BB30;Q62084	Ppp1r14b	Protein phosphatase 1 regulatory subunit 14 (Fragment);Protein phosphatase 1 regulatory subunit 14 (Fragment);Protein phosphatase 1 regulatory subunit 14;Protein phosphatase 1 regulatory subunit 14B	14.5487	15.3837	15.0804	14.7825	15.3431	15.5706	15.7293	15.3232	15.5815	15.8126	15.9846	15.5718	15.6412	15.756	15.6135	15.409	15.065	15.1022
A0A494B953;A0A494B9F0;A0A494BAG2;A0A494BAX0;E9PXB7;G3X9H8;Q8CFI0	Nedd4l	HECT-type E3 ubiquitin transferase;E3 ubiquitin-protein ligase;HECT-type E3 ubiquitin transferase;HECT-type E3 ubiquitin transferase;E3 ubiquitin-protein ligase;E3 ubiquitin-protein ligase;E3 ubiquitin-protein ligase NEDD4-like	13.001	13.1577	13.0485	13.4106	12.9651	12.9291	13.0317	13.2132	12.4854	12.7955	13.0088	13.1478	12.9679	13.2481	12.869	12.9766	13.1652	13.005
A0A494B962	Sil1	Nucleotide exchange factor SIL1 (Fragment)	12.8734	14.1395	13.8908	14.5918	13.9728	14.1327	14.1633	14.0626	14.0258	14.4498	14.3859	14.4002	14.2912	14.6295	13.9684	14.0151	13.5338	13.9645
A0A494B982;D3YU09;Q9R111	Gda	Guanine deaminase	13.7493	13.5002	13.8371	13.3439	13.4612	13.5449	13.3053	13.2372	13.6416	13.3311	13.2485	12.733	13.359	13.0881	13.5171	10.3143	13.2032	13.5203
A0A494B9B2;A0A494B9H1;Q9EPK6	Sil1	Nucleotide exchange factor SIL1	13.9771	14.0384	14.0241	13.9538	14.203	14.1028	14.1881	13.9192	14.0886	13.8062	13.7553	13.6537	13.8199	13.9099	14.082	13.9852	13.8146	13.6279
A0A494B9B9;Q8C6I2	Sdhaf2	Succinate dehydrogenase assembly factor 2, mitochondrial;Succinate dehydrogenase assembly factor 2, mitochondrial	13.4585	13.4931	13.1183	13.1907	13.5907	13.1113	13.3077	13.1923	13.2468	13.2328	12.908	12.8086	12.8956	12.8446	13.2743	13.0283	13.5326	12.6958
A0A494B9C7;A0A494BBB6;Q9CQ18	Rnaseh2c	Ribonuclease H2, subunit C (Fragment);Ribonuclease H2, subunit C (Fragment);Ribonuclease H2 subunit C	11.3471	11.1823	12.4075	11.2391	11.9591	11.5186	12.3847	12.3189	10.67	11.3512	11.4556	10.7501	11.1344	12.2337	12.1819	11.0758	11.6556	11.1947
A0A494B9K1;A0A494B9N8;Q64343	Abcg1	ATP binding cassette subfamily G member 1;ATP binding cassette subfamily G member 1 (Fragment);ATP-binding cassette sub-family G member 1	10.8497	13.0661	13.0593	11.8044	12.8959	13.532	13.3191	13.0558	13.6535	13.401	13.578	13.2148	13.4487	12.8178	13.4139	13.2384	12.8051	12.8273
A0A494B9K4;A0A494BAX9;Q9QYB5	Add3	Adducin 3;Adducin 3 (Fragment);Gamma-adducin	14.3464	13.8343	14.3596	14.2267	14.5243	14.3249	14.5221	14.1261	14.2536	14.4433	14.3045	14.2142	14.5136	14.4438	14.3346	14.2365	14.5066	14.1904
A0A494B9L0;Q5RL57;Q9R0L7	Akap8l	A kinase anchor protein 8-like;A kinase (PRKA) anchor protein 8-like;A-kinase anchor protein 8-like	14.2106	10.7161	13.9913	10.3205	13.3645	12.8713	14.0086	13.569	13.4589	13.1216	13.5014	13.8582	13.7937	13.3154	13.2934	13.6914	13.6824	13.9042
A0A494B9L8	Sil1	SIL1 nucleotide exchange factor (Fragment)	13.8027	13.8815	13.1628	13.4492	13.4486	13.6213	13.1537	13.1858	13.3808	13.3233	13.014	13.533	13.1975	13.415	13.6104	13.5319	13.8483	13.0024
A0A494B9P5;A0A494BA70;A0A494BA94;A0A494BBQ2;Q9WV84	Nme4	Nucleoside diphosphate kinase (Fragment);Nucleoside diphosphate kinase (Fragment);Nucleoside diphosphate kinase;Nucleoside diphosphate kinase;Nucleoside diphosphate kinase, mitochondrial	14.0508	14.0031	13.9267	13.4582	14.2639	13.86	14.1844	13.6957	13.8211	13.7847	14.046	13.5485	13.6835	13.6875	14.2369	13.532	14.0427	13.5722
A0A494BA16	Dpp3	Dipeptidylpeptidase 3 (Fragment)	16.6704	15.7581	16.324	15.9261	16.2674	15.718	15.7711	15.789	15.1138	15.3682	15.0506	15.6518	16.1209	15.5686	15.551	15.2881	16.2523	15.9271
A0A494BA33;A0A494BAT0;G3UXW2;P01901;Q3TH01	H2-K1	Histocompatibility 2, K1, K region (Fragment);Histocompatibility 2, K1, K region;Histocompatibility 2, K1, K region (Fragment);H-2 class I histocompatibility antigen, K-B alpha chain;Histocompatibility 2, K1, K region	15.8653	14.9208	15.9909	14.6557	15.6965	15.6808	15.1809	15.2019	16.1112	15.1639	15.3642	14.9057	15.8911	15.0709	16.0547	15.6603	15.5608	15.786
A0A494BA44;Q04207	Rela	V-rel reticuloendotheliosis viral oncogene homolog A (avian);Transcription factor p65	15.916	15.9715	15.8919	15.727	15.9481	15.9289	16.0135	15.7553	15.9279	15.8677	16.1351	15.787	15.9016	15.9026	16.0547	15.8585	15.8508	15.8326
A0A494BA54;Q80UY1	Carnmt1	Carnosine N-methyltransferase 1;Carnosine N-methyltransferase	16.2331	16.0064	16.4139	16.7874	15.9162	16.1683	15.7544	16.043	15.7571	16.2705	15.876	16.279	16.2539	16.148	15.8305	16.0938	16.1806	16.3743
A0A494BA58;Q3U4I7	Pyroxd2	Pyridine nucleotide-disulfide oxidoreductase domain-containing protein 2	12.4562	13.5341	12.8364	12.6274	13.7233	13.2327	13.8874	13.2605	13.6171	12.8315	13.6538	12.7257	13.1052	13.2689	13.6434	12.9507	13.4461	12.7985
A0A494BA97;Q62422	Ostf1	Osteoclast-stimulating factor 1	19.758	19.3659	19.6732	19.7573	19.4935	19.4294	19.448	19.5213	19.4483	19.4535	19.4115	19.593	19.5341	19.4121	19.5318	19.6502	19.7287	19.8354
A0A494BAB5;Q9D5T0	Atad1	Outer mitochondrial transmembrane helix translocase	15.5561	15.1971	15.2305	15.3018	15.2251	15.2399	15.129	15.1772	15.2483	15.1534	15.0807	15.0643	15.1033	15.2205	15.2443	15.3169	15.3007	15.1566
A0A494BAJ5;A0A494BB58;A0A494BBF1;Q9WU84	Ccs	Superoxide dismutase [Cu-Zn];Superoxide dismutase copper chaperone;Superoxide dismutase copper chaperone;Copper chaperone for superoxide dismutase	14.3418	14.6405	13.6317	14.5407	13.6812	14.2947	13.5873	14.1716	13.6809	14.4236	13.8075	14.2893	14.0893	14.5807	13.8157	14.3163	13.7569	14.043
A0A494BAJ6;Q9WUL7	Arl3	ADP-ribosylation factor-like 3;ADP-ribosylation factor-like protein 3	16.1908	16.0143	16.1654	16.4216	16.2823	16.1802	16.188	16.1669	16.3013	16.2185	16.2511	16.1315	16.3934	15.9641	16.024	16.3815	16.2316	16.2255
A0A494BAK4;A0A494BAW5;A0A494BAX4;F6SLP4;Q9DC16	Ergic1	Endoplasmic reticulum-Golgi intermediate compartment protein;Endoplasmic reticulum-Golgi intermediate compartment protein;Endoplasmic reticulum-Golgi intermediate compartment protein (Fragment);Endoplasmic reticulum-Golgi intermediate compartment protein;Endoplasmic reticulum-Golgi intermediate compartment protein 1	10.8006	12.9506	12.3977	12.8911	11.7533	12.5017	12.6853	13.1706	12.2708	12.5395	12.357	11.3208	11.7348	12.8771	12.5025	11.1461	10.0331	12.3254
A0A494BAM2;Q9JJT0	Rcl1	RNA terminal phosphate cyclase-like 1;RNA 3'-terminal phosphate cyclase-like protein	15.9826	15.9448	15.9506	16.2263	15.8602	15.8186	15.9028	15.8314	15.8247	15.9443	15.8052	16.0065	15.9322	16.0344	15.7842	15.9943	16.0181	16.0352
A0A494BAM6;Q99M15	Pstpip2	Proline-serine-threonine phosphatase-interacting protein 2	12.3463	11.7537	11.6859	11.0608	10.609	12.1625	10.8944	12.1833	12.5414	11.8432	12.4996	12.3647	12.5696	11.7077	12.321	11.7412	12.363	12.3929
A0A494BAW9	Atl3	Atlastin GTPase 3 (Fragment)	13.7823	13.6852	13.7478	14.0693	13.7289	13.6458	13.3152	13.7808	13.6918	13.7996	13.792	13.8568	13.5893	13.6206	13.5069	13.5716	13.5633	13.4466
A0A494BB75;E0CYH4;Q8C6G8	Wdr26	WD repeat-containing protein 26;WD repeat-containing protein 26 (Fragment);WD repeat-containing protein 26	14.6208	15.0427	14.8661	15.0121	14.9887	15.032	14.8434	15.0816	15.0938	15.1856	14.9159	15.0981	15.1059	15.1839	14.9732	15.1715	14.886	15.0613
A0A494BB86;P61164	Actr1a	ARP1 actin-related protein 1A, centractin alpha;Alpha-centractin	16.7924	16.7617	16.6194	16.6373	16.795	16.7173	16.6457	16.7369	16.844	16.8624	16.8331	16.6889	16.5738	16.6634	16.7216	16.8082	16.7729	16.603
A0A494BB95;Q60872;Q8BMJ3	Eif1a;Eif1a;Eif1ax	Eukaryotic translation initiation factor 4C;Eukaryotic translation initiation factor 1A;Eukaryotic translation initiation factor 1A, X-chromosomal	17.2744	16.5288	17.3189	16.9229	17.0589	16.8353	16.8342	16.8116	16.9399	16.9204	16.8314	16.7848	17.1044	16.7328	16.9503	16.874	17.1754	17.2461
A0A494BBB5;Q2TBA3	Malt1	MALT1 paracaspase (Fragment);Mucosa-associated lymphoid tissue lymphoma translocation protein 1 homolog	12.9818	13.0819	12.8902	12.5202	11.6561	13.1866	12.8625	12.95	12.508	12.9491	12.4034	12.3679	12.4065	12.5312	13.0536	13.377	13.4312	12.953
A0A494BBC4;D3YZR8;F7ABX5;Q3U9H3;Q61337	Bad	BCL2-associated agonist of cell death;BCL2-associated agonist of cell death;BCL2-associated agonist of cell death (Fragment);BCL2-associated agonist of cell death;Bcl2-associated agonist of cell death	14.3413	14.306	14.4873	14.8841	14.6559	14.5769	14.6445	14.4665	14.3157	14.7071	14.8267	14.4636	14.5633	14.3345	14.4786	14.4764	14.6286	14.5486
A0A494BBD3;Q9EQC5;R4H4V1;R4H4Y7	Scyl1	N-terminal kinase-like protein (Fragment);N-terminal kinase-like protein;N-terminal kinase-like protein;N-terminal kinase-like protein	13.323	14.2165	13.6238	14.0243	13.7925	13.8505	13.7893	13.7708	13.7018	14.2823	13.9266	14.1382	13.7793	14.2356	13.5309	14.2466	13.6755	13.7223
A0A494BBE3;G3X8R0;Q60870	Reep5	Receptor accessory protein 5 (Fragment);Receptor expression-enhancing protein;Receptor expression-enhancing protein 5	13.2816	14.8365	12.6518	14.0948	13.4567	13.6005	13.9107	13.966	14.0351	13.6178	13.8545	13.9577	13.0067	14.1316	13.7598	14.1943	13.6875	12.5001
A0A494BBF7;D3Z5N6;F8WIP7;Q61103	Dpf2	Double PHD fingers 2 (Fragment);Double PHD fingers 2;Double PHD fingers 2 (Fragment);Zinc finger protein ubi-d4	14.9374	14.7342	14.9745	14.7559	15.0248	14.7785	14.9826	14.9677	14.5659	14.8485	14.8998	14.5567	14.882	14.9176	15.0507	14.8919	14.9906	14.8403
A0A494BBI9;O89032	Sh3pxd2a	SH3 and PX domains 2A;SH3 and PX domain-containing protein 2A	12.7502	12.4638	12.6354	12.2272	12.6897	12.542	12.5879	12.3495	12.6325	12.6146	12.6583	12.5901	12.9664	12.7814	12.7389	12.5201	12.6989	12.4981
A0A494BBN2;Q9D1B9	Mrpl28	Large ribosomal subunit protein bL28m	14.798	14.7677	14.3581	14.5159	15.0022	14.4515	14.8671	14.5432	14.575	14.4833	14.8728	14.4313	14.5854	14.5968	14.9312	14.4748	14.8934	14.3812
A0A498WFS2;Q922Y1	Ubxn1	UBX domain protein 1;UBX domain-containing protein 1	17.6377	17.5889	17.5633	17.5753	17.5568	17.5142	17.5598	17.5165	17.506	17.4862	17.5486	17.5274	17.5397	17.5842	17.5371	17.5004	17.5553	17.3852
A0A498WGD8;Q8CDN6	Txnl1	Thioredoxin-like 1;Thioredoxin-like protein 1	17.3788	17.6991	17.663	17.5237	17.1196	15.8643	17.0457	17.1259	16.7726	17.0958	17.3363	16.7566	17.3484	17.3854	17.0301	17.4581	15.9313	15.7409
A0A498WGK6;Q9ET30	Tm9sf3	Transmembrane 9 superfamily member;Transmembrane 9 superfamily member 3	14.2234	14.3251	14.0199	14.1542	14.2558	14.0676	14.3305	14.1021	14.4267	14.123	14.0438	13.9327	14.0856	14.0377	14.087	14.1429	14.0794	14.2109
A0A498WGL8;Q8K330	Ssh3	protein-serine/threonine phosphatase;Protein phosphatase Slingshot homolog 3	13.9925	13.5354	14.1031	13.9574	14.0369	13.7802	14.0567	13.845	14.0572	13.8181	14.1974	14.1039	14.0743	13.9849	14.041	13.9408	13.9511	13.8659
A0A4W7N3B2;Q6SKR2	N6amt1	N-6 adenine-specific DNA methyltransferase 1 (putative);Methyltransferase N6AMT1	14.6703	14.4042	14.807	14.8417	14.452	14.3408	14.6392	14.2788	14.4851	14.5773	14.868	14.249	14.7187	14.549	14.5992	14.4926	14.5015	14.5466
A0A571BD61;A0A571BEJ8;A0A571BF82;A0A589M9T4;A8WHU2;Q8BVF4	Ccdc30	Coiled-coil domain containing 30 (Fragment);Coiled-coil domain containing 30;Coiled-coil domain containing 30 (Fragment);Coiled-coil domain containing 30;Coiled-coil domain containing 30;Coiled-coil domain-containing protein 30	16.69	16.2412	16.294	16.3344	16.2206	16.0097	16.1024	16.1512	16.0701	15.9464	15.9493	16.0221	16.1107	15.961	16.252	16.1514	16.3958	16.11
A0A571BD95;A0A5F8MP95;Q9ES00	Ube4b	Ubiquitin conjugation factor E4;Ubiquitin conjugation factor E4;Ubiquitin conjugation factor E4 B	11.8454	11.6378	12.2345	11.2447	12.3542	11.7998	13.078	12.5542	12.8118	12.2749	12.8436	12.7607	12.8155	12.2055	12.1533	12.6548	12.6014	12.7359
A0A571BDM4	Aak1	AP2 associated kinase 1 (Fragment)	14.7882	14.846	14.7739	15.0407	14.6667	14.8183	14.7932	14.7097	14.5412	14.6411	14.6379	14.5791	14.8258	14.659	14.6122	14.5414	14.4914	14.7543
A0A571BDP3;Q8C436	Vcpkmt	Valosin containing protein lysine (K) methyltransferase;Protein N-lysine methyltransferase METTL21D	11.4795	10.8486	10.9606	11.582	11.0893	10.5962	11.4714	10.2436	10.9881	11.2144	11.1499	11.3587	11.1588	11.0534	10.7701	11.2878	10.4145	11.1338
A0A571BES6;Q5SVR5;Q8VEM1	Rnf130	Ring finger protein 130;Ring finger protein 130;E3 ubiquitin-protein ligase RNF130	12.49	12.3568	12.6424	12.2447	12.3804	12.715	12.6915	12.4829	12.3689	12.7668	12.5505	12.7383	12.227	12.8678	12.3833	12.6674	11.7364	12.4563
A0A571BFW3;A0A571BG54	Scn3a	Sodium channel, voltage-gated, type III, alpha (Fragment);Sodium channel, voltage-gated, type III, alpha (Fragment)	12.6016	13.1537	12.902	13.3294	13.5146	13.6203	13.5832	13.5187	13.4208	13.0345	13.7512	13.7202	13.6459	13.3648	13.4362	13.6446	13.3029	13.8656
A0A571BG95	Abr	Active breakpoint cluster region-related protein	15.5483	15.3526	15.4519	15.54	15.4349	15.3138	15.2055	15.4441	15.3952	15.31	15.2639	15.3832	15.4023	15.2962	15.3979	15.5095	15.3558	15.5715
A0A571BGD8	Ppp1r12b	Protein phosphatase 1, regulatory subunit 12B	11.9663	11.7646	11.6554	12.5071	11.8431	12.096	11.7526	12.3207	11.7333	12.2513	11.8581	11.735	11.5308	11.9181	11.8352	12.0257	12.0501	12.2424
A0A571BGH0;E0CXI4;E0CYS2;P62482;Q3UPV6	Kcnab2	Voltage-gated potassium channel subunit beta-2;Potassium voltage-gated channel, shaker-related subfamily, beta member 2 (Fragment);Potassium voltage-gated channel, shaker-related subfamily, beta member 2 (Fragment);Voltage-gated potassium channel subunit beta-2;Voltage-gated potassium channel subunit beta-2	14.5751	14.2316	14.1919	13.6645	14.4709	14.3923	14.397	14.5771	14.5774	14.4119	14.1181	14.1851	14.2537	14.0959	14.4911	14.2501	14.4951	14.4234
A0A589P973;Q8CH77	Nav1	Neuron navigator 1	11.4673	12.0419	11.8506	12.1136	11.696	11.5106	11.6377	12.1116	11.6882	11.8045	11.751	11.8122	10.3557	11.9669	11.2814	11.869	11.927	11.044
A0A5F8MP91;A0A5F8MQ23;P28700;Q6LC96	Rxra	Retinoic acid receptor RXR (Fragment);Retinoic acid receptor RXR;Retinoic acid receptor RXR-alpha;Retinoic acid receptor RXR	13.4995	13.2878	13.4215	13.6949	13.3144	13.3335	13.2273	13.4801	13.3748	13.2151	13.265	13.479	13.4058	13.4578	13.2938	13.3799	13.3405	13.4932
A0A5F8MP92;A0A5F8MPW8;Q3U9D6	Exoc6	Exocyst complex component	10.6781	8.99052	10.5919	10.7794	10.6296	10.178	10.9456	10.5605	10.2644	10.8587	10.2878	10.3821	11.1608	9.56851	10.9947	10.5592	10.8144	11.2526
A0A5F8MP98;A0A5F8MPF2	Tns3	Tensin 3	13.5488	13.845	13.3435	9.90885	13.2324	13.0056	13.0454	12.2553	12.9485	12.9778	12.8797	12.9662	13.1866	12.7924	12.8633	13.1899	13.3987	11.8828
A0A5F8MPB5;Q61739	Itga6	Integrin alpha 6;Integrin alpha-6	16.1332	15.8123	15.9695	15.6531	15.9107	15.9104	16.039	15.7273	15.8477	15.7575	15.8744	15.8191	15.9006	15.7362	15.8336	15.569	16.0525	15.7127
A0A5F8MPF0;Q60575	Kif1b	Kinesin family member 1B;Kinesin-like protein KIF1B	14.3735	14.7625	14.4719	14.6079	14.5887	14.4693	14.2727	14.3886	14.6302	14.3268	14.4467	14.511	14.5051	14.5051	14.4167	14.6026	14.5879	14.6439
A0A5F8MPF6;A0A5F8MPH6;Q6P9R4	Arhgef18	Rho/Rac guanine nucleotide exchange factor 18;Rho/Rac guanine nucleotide exchange factor 18;Rho guanine nucleotide exchange factor 18	12.4152	13.1482	12.5626	10.5478	12.7774	12.8901	12.5444	13.1264	12.94	12.6108	12.7278	13.0679	12.6177	12.8141	12.3464	13.0004	12.9715	12.3488
A0A5F8MPK9;Q9EP69	Sacm1l	Phosphatidylinositol-3-phosphatase SAC1	16.6143	16.9753	16.6189	16.8736	16.7604	16.858	16.8391	16.7823	16.7765	16.9003	16.9243	16.8497	16.7564	17.024	16.7195	16.8684	16.6372	16.8754
A0A5F8MPL0;E9Q7P6;Q05860	Fmn1	Formin 1;Formin 1;Formin-1	13.4058	13.4467	13.3424	13.2899	13.2702	13.399	13.0075	13.5213	13.405	13.2941	13.1635	13.4494	13.3466	13.601	13.3189	13.4966	13.3216	13.6166
A0A5F8MPN7;A0A5F8MPV7;B8ZXI1;Z4YJE9	Qtrt2	Queuine tRNA-ribosyltransferase accessory subunit 2	12.7803	11.8008	13.0598	12.9042	13.082	12.5612	13.1964	13.1053	12.9046	13.1855	13.2425	13.3456	13.5025	13.3035	13.3348	13.0709	12.9785	13.2559
A0A5F8MPN8;P14152	Mdh1	Malate dehydrogenase;Malate dehydrogenase, cytoplasmic	17.736	17.1279	17.8064	17.1878	17.5798	17.1792	17.3452	17.3318	17.631	17.2157	17.219	17.0281	17.4269	17.0941	17.4581	17.2817	17.3518	17.8
A0A5F8MPP4;P57080	Usp25	ubiquitinyl hydrolase 1;Ubiquitin carboxyl-terminal hydrolase 25	15.3945	14.9669	15.4694	14.8996	15.1257	15.1118	14.9783	14.9402	15.358	14.9041	15.1329	14.8979	15.3479	15.0177	15.2786	15.0887	15.3373	15.0337
A0A5F8MPP7;A2AAY5	Sh3pxd2b	SH3 and PX domains 2B;SH3 and PX domain-containing protein 2B	16.0608	16.29	16.0835	16.1622	16.2348	16.2062	16.3486	16.2896	16.2507	16.2557	16.3863	16.2557	16.2473	16.365	16.2262	16.1335	16.1072	16.1569
A0A5F8MPQ8;E9PUI5;E9PUK3;Q8K012	Fnbp1l	Formin-binding protein 1-like	12.8547	12.7819	12.8263	12.4677	12.6095	12.2921	12.5138	11.9095	12.6828	12.1001	12.596	12.5016	12.3377	11.7727	12.5986	12.2644	12.4726	12.2763
A0A5F8MPS7;B7ZCF5;P24638	Acp2	Lysosomal acid phosphatase;Lysosomal acid phosphatase (Fragment);Lysosomal acid phosphatase	15.0185	15.0286	15.1056	15.0274	15.366	14.9757	15.2043	14.9199	15.012	15.0589	15.6912	14.6246	15.1298	15.0759	14.9646	14.3324	14.125	14.665
A0A5F8MPX7;E9Q7G6;Q8VC70	Rbms2	RNA binding motif, single stranded interacting protein 2;RNA binding motif, single stranded interacting protein 2;RNA-binding motif, single-stranded-interacting protein 2	9.52518	9.81481	10.237	9.33587	8.76818	9.29149	11.0731	8.95418	11.0918	8.13884	9.01499	9.45401	9.29721	11.6822	8.42098	9.16158	8.21218	7.39453
A0A5F8MPY0	Pigbos1	MCG1034862	11.8433	12.0029	11.5626	12.1843	12.0078	11.8517	11.6414	11.0494	11.8782	11.8533	11.7942	11.7787	11.8845	12.0583	12.2485	11.9748	11.7435	11.3929
A0A5F8MPZ2;E9Q7C9;Q5UE59;Q7TNF4;Q8CD76	Klc1	Kinesin light chain	13.6766	14.0106	13.3306	14.2807	12.549	13.9399	13.1295	13.5819	13.2978	13.3941	13.8194	13.9131	14.0148	13.7172	13.7839	13.875	13.4451	10.2822
A0A5F8MQ75;Q7TMY7	Ipo8	Importin 8 (Fragment);Importin-8	13.9008	13.6088	13.8527	13.5582	13.7325	13.534	13.3831	13.5844	13.871	13.4884	13.8329	13.6271	13.7379	13.4728	13.7265	13.5288	13.8302	13.5288
A0A5H1ZRL3;Q8C4Y3	Nelfb	Negative elongation factor B	13.859	13.7123	14.1998	13.6475	13.8702	14.1242	13.9599	13.8162	14.0409	13.9225	13.9872	13.8004	13.9035	13.8154	14.0101	13.9097	14.0974	14.0056
A0A5H1ZRL7;P70399	Trp53bp1;Tp53bp1	Transformation related protein 53 binding protein 1;TP53-binding protein 1	13.7575	14.2355	13.8278	14.4429	13.75	14.4456	14.1056	14.4364	14.3711	14.2317	13.9368	14.0437	14.4751	14.5031	13.9524	13.9674	14.4648	13.7343
A0A5H1ZRM6;Q08874	Mitf	Melanogenesis associated transcription factor;Microphthalmia-associated transcription factor	13.1278	13.4056	13.3796	13.8368	13.1588	13.4301	13.3919	13.6778	13.0272	13.7073	13.2032	13.7336	13.1901	13.9597	13.0478	13.585	13.033	13.4787
A0A5K1VVS7;Q99KD5	Unc45a	Unc-45 myosin chaperone A;Protein unc-45 homolog A	14.3152	14.0288	14.3283	14.0647	14.2082	14.2482	14.3304	14.1576	14.2957	14.2598	13.9963	14.1286	14.4226	14.2484	14.2639	14.2614	14.1361	14.1254
A0A668KL90;A2AHJ7;A2AHK0;Q80UP3	Dgkz	Diacylglycerol kinase;Diacylglycerol kinase;Diacylglycerol kinase;Diacylglycerol kinase zeta	16.0174	16.3296	16.08	16.2192	16.284	16.2133	16.2117	16.2346	16.2392	16.167	16.2417	16.2416	16.0917	16.2922	16.2147	16.1864	15.9635	16.1924
A0A668KLF1;A2AVV5;A2AVV6;A2AVV7;Q0VGP9;Q64691	Capn3	Calpain-3	14.309	12.9406	13.0797	13.4197	13.4783	12.1702	11.9338	12.2957	12.1999	11.1211	12.369	11.9112	12.2348	11.4871	11.8081	13.1593	13.9457	11.8945
A0A668KLU7;G3UY24;G3UZQ2;O08580	Esrra	Estrogen related receptor, alpha;Estrogen related receptor, alpha;Estrogen related receptor, alpha (Fragment);Steroid hormone receptor ERR1	11.8391	12.0007	11.6084	11.4247	11.4522	11.5699	11.8492	11.6918	11.6352	11.6469	11.6689	10.6301	11.8446	11.617	12.1538	11.148	11.9656	11.2879
A0A6I8MWW4;Q9D7J6	Dnase1l1	Deoxyribonuclease;Deoxyribonuclease-1-like 1	13.5616	14.1831	13.7955	13.3768	14.0941	14.0845	14.2871	14.1366	13.9243	14.0435	14.1575	13.8782	13.899	14.1412	13.9814	14.0294	13.9186	13.9869
A0A6I8MWY5;A0A6I8MX07;E9PUQ5;Q921M4;Z4YJU8	Golga2	Golgin A2;Golgin A2;Golgin A2;Golgin subfamily A member 2;Golgin A2	14.4801	14.5883	14.2732	14.4944	14.4217	14.4179	14.3487	14.3157	14.436	14.442	14.3115	14.3676	14.4975	14.5317	14.2247	14.4117	14.2906	14.2771
A0A6I8MX08;Q5SNZ0	Ccdc88a	Coiled coil domain containing 88A;Girdin	13.0261	13.4003	13.4378	13.2949	13.0914	13.5027	13.1071	13.5063	13.3588	13.5087	13.0086	13.494	12.9752	13.2342	13.1503	13.3902	12.8374	13.4936
A0A6I8MX27;P16125	Ldhb	L-lactate dehydrogenase;L-lactate dehydrogenase B chain	14.2061	14.1383	14.037	14.137	14.1718	14.0748	14.2132	14.2509	14.2064	14.0421	14.2782	14.0926	14.1547	14.2667	14.2369	14.0372	14.2159	14.0151
A0A6Q6PKE1;Q99MS8	Tpgs1	Tubulin polyglutamylase complex subunit 1	11.4329	11.8332	10.671	11.856	11.7312	11.6483	11.8401	11.789	11.7661	11.8518	11.7021	11.8501	11.718	11.2812	11.2034	11.4848	11.6804	12.1552
A0A6Q6Q7B9;E9Q2I1;P51791;Q790S0;Q8K4W8	Clcn3	Chloride channel protein;Chloride channel protein;H(+)/Cl(-) exchange transporter 3;Chloride channel protein;Chloride channel protein	12.5257	13.1605	12.8672	12.5625	12.431	12.9986	12.8584	12.9295	12.9893	12.879	12.8483	12.995	12.7739	13.0165	13.0384	12.5229	13.0393	12.2742
A0A7N4FLU7;P28028	Braf	non-specific serine/threonine protein kinase (Fragment);Serine/threonine-protein kinase B-raf	12.5346	12.5928	12.8665	12.7682	12.5295	12.8022	12.4838	12.6868	12.4169	12.7691	12.6098	12.7834	12.7011	12.6687	12.5533	12.8248	12.7083	12.8076
A0A7N9VR94	Ahnak2	AHNAK nucleoprotein 2	17.8353	17.5524	17.7783	18.0301	17.8956	17.6228	17.8921	17.6965	17.6583	17.7556	17.7014	17.7626	17.7648	17.7139	17.6558	17.7299	17.868	17.7654
A0A7N9VRC4;Q8R0W0	Eppk1	Epiplakin 1;Epiplakin	17.442	16.7598	17.3715	17.2851	17.0431	17.0405	17.1119	16.8966	16.7786	16.9533	16.763	17.0074	16.6998	16.5663	16.9035	16.8484	17.4494	17.0711
A0A7N9VS33;Q66GT5	Ptpmt1	Protein tyrosine phosphatase, mitochondrial 1;Phosphatidylglycerophosphatase and protein-tyrosine phosphatase 1	13.5507	13.8409	13.6199	13.4137	14.0539	13.7566	14.3467	13.7525	14.0519	13.7468	14.123	13.8337	14.1092	13.7217	14.1138	13.797	13.9462	13.6374
A0A803YV45;O88575	Slc6a20b	Transporter;Sodium- and chloride-dependent transporter XTRP3B	14.6856	13.177	14.6142	13.9303	14.2943	14.0645	13.8529	14.0951	14.4029	14.0124	13.6328	13.8238	14.187	13.3711	14.0154	13.9957	14.6887	14.4912
A0A8Q0PQH5;Q9CR41	Hypk	Huntingtin interacting protein K;Huntingtin-interacting protein K	16.2995	15.9665	16.3528	16.39	16.277	16.3059	16.1963	16.1908	16.3165	16.2835	16.1998	16.2933	16.4071	16.2512	16.3467	16.3824	16.2554	16.5399
A0A8Q0Q6H9;G3X8R2;Q80VJ2	Sra1	Steroid receptor RNA activator 1;Steroid receptor RNA activator 1 (Fragment);Steroid receptor RNA activator 1	17.9267	18.0786	17.8961	18.0049	17.5543	17.6174	17.2821	17.7842	17.2336	17.128	17.2111	17.6784	17.5166	17.4771	17.3102	17.6028	17.5265	17.8224
A0A8V5KY96;B9EKE5;F7AAT1	Catip	Ciliogenesis-associated TTC17-interacting protein	15.5941	15.7642	15.7011	15.9684	15.5127	15.6983	15.188	15.6303	15.5632	15.7412	15.2112	15.1092	15.5214	15.642	14.9551	15.755	15.6851	15.6695
A0A8V5L0N5	Iqsec2	IQ motif and Sec7 domain 2 (Fragment)	13.6167	13.356	13.4433	12.6934	13.3844	12.8395	13.3509	13.2925	13.204	13.3812	12.79	12.9924	12.8586	12.7181	13.221	13.3243	12.849	13.3774
A0A8Z1S8W2;A0A8Z1SL50;D6RHA2;P82343	Renbp	N-acylglucosamine 2-epimerase	18.0345	18.4285	18.2273	18.3402	18.4861	18.4594	18.3229	18.3793	18.4616	18.4585	18.5222	18.4576	18.5523	18.5437	18.4939	18.4227	18.2391	18.31
A0A991EKZ2	Fxr2	FMR1 autosomal homolog 2	13.5051	13.4278	13.8521	14.1584	12.407	13.4413	13.388	13.2731	13.2209	13.3608	11.8718	12.8571	13.4346	12.8134	12.7427	13.2389	12.5175	13.901
A0A991ENV6;Q8VIJ6	Sfpq	Splicing factor proline/glutamine rich (polypyrimidine tract binding protein associated);Splicing factor, proline- and glutamine-rich	17.9248	18.1894	17.984	17.865	18.0346	18.0478	18.0984	18.0973	18.116	18.1322	18.2202	18.14	18.0356	18.1686	18.0783	18.0491	17.8398	18.0295
A0A991EQV1;A2ACM0;Q8K4Q0	Rptor	Regulatory associated protein of MTOR, complex 1;Regulatory associated protein of MTOR, complex 1;Regulatory-associated protein of mTOR	13.7985	13.6699	13.6258	13.7638	13.9311	13.4079	13.9273	13.5583	13.6573	13.439	13.7585	13.5878	13.9542	13.7482	13.6613	13.3479	13.8775	13.78
A0A991EQV5	Nploc4	NPL4 homolog, ubiquitin recognition factor	13.964	13.1281	13.9062	13.2686	14.1773	14.1462	14.404	14.0036	14.3595	13.8881	14.0278	12.9498	14.2028	13.6556	14.1464	13.7529	13.6836	14.1464
A0A9L6KDL3;A0A9L6KDX8;A0AA74KSI5;Q91XD7	Creld1	Cysteine-rich with EGF-like domains 1;protein disulfide-isomerase;Cysteine-rich with EGF-like domains 1;Protein disulfide isomerase Creld1	10.5404	11.3139	9.82777	10.6782	10.667	11.5558	11.8773	10.2351	10.4999	11.6028	11.005	10.6516	10.7151	11.0684	8.87609	10.5776	10.6249	10.8056
A0AA74KSR1;D3YUP1;Q9WVG6	Carm1	Histone-arginine methyltransferase CARM1	14.3751	14.2179	14.7526	14.3729	14.6517	14.3755	13.4432	14.1941	14.339	14.3256	14.6518	14.4571	14.1798	14.4499	13.9944	14.3701	14.4763	14.4447
A0AA74KSS6;Q5SVQ0	Kat7	Histone acetyltransferase;Histone acetyltransferase KAT7	14.7002	14.3622	14.5074	14.8611	14.4774	14.5656	14.8239	14.8299	14.7562	15.1838	14.4712	15.1169	14.6031	14.414	14.4966	14.876	14.6032	14.918
A0AA74KSY4;P51859	Hdgf	Heparin binding growth factor;Hepatoma-derived growth factor	17.1124	17.0467	17.8568	16.9713	17.6301	18.1006	17.8637	17.7803	18.0193	18.034	17.8351	17.6237	17.8387	17.9152	17.0704	17.7959	18.0742	17.8791
A0AA74KT39;E9PW20;Q9CY57	Chtop	Chromatin target of PRMT1;Chromatin target of PRMT1;Chromatin target of PRMT1 protein	14.2376	14.3311	14.4687	13.8176	14.4246	14.1428	14.3371	14.1421	14.3718	14.2293	14.4053	14.3112	14.3192	14.4149	14.3882	14.009	14.1351	14.1018
A0AA74KT86;O88665	Brd7	Bromodomain containing 7;Bromodomain-containing protein 7	12.1529	12.329	11.6978	12.3217	12.2254	12.1871	11.2846	12.4158	12.0121	11.7324	11.9947	12.2418	12.0052	12.3453	11.4694	12.4522	11.6942	11.7023
A0AA74KTB8;Q6PDY2	Ado	2-aminoethanethiol dioxygenase	15.1184	16.1438	15.9469	16.0149	16.2015	16.2441	16.176	15.785	14.7779	15.5738	15.8977	14.9612	15.056	15.9939	15.6934	15.7766	15.2108	15.571
A0AA74KTE6;D3YZS5;P97473;Q3UNH9	Tarbp2	RISC-loading complex subunit TARBP2;TARBP2, RISC loading complex RNA binding subunit (Fragment);RISC-loading complex subunit TARBP2;TARBP2, RISC loading complex RNA binding subunit	13.9261	13.4437	13.7711	13.2161	13.4896	12.5055	13.1997	13.1746	13.2241	13.6582	13.4244	12.2238	13.7167	13.6959	14.0696	13.9842	13.6958	13.8934
A0AA74KTG1;Q8CDM8	Fhip2a	FHF complex subunit HOOK interacting protein 2A	13.8426	14.3056	13.8273	14.0819	13.7267	14.1754	13.7642	14.1386	13.5323	13.902	13.9243	14.315	13.5961	14.5189	13.8668	14.0563	13.1627	13.9784
A0AA74KTG5;D3YX49;E9Q1A5;E9QAR1;E9QAR4;E9QAR6	Zfp384	Zinc finger protein 384	14.2745	14.0924	14.1242	13.9787	14.1316	14.0319	14.0789	14.0583	14.0019	14.0052	13.9328	13.8848	14.149	13.9799	14.0849	14.1139	14.1129	14.0198
A0AA74KUQ1;D3YUW8;D3YUX1;Q0VGT3;Q8BZH4	Pogz	Pogo transposable element with ZNF domain	13.4052	13.345	13.519	13.6424	12.8443	13.1736	13.2033	13.3545	13.3616	13.4346	13.2159	13.1491	12.746	13.302	13.2834	13.481	13.3568	13.6444
A0AA74KUT7;Q9D0J8	Ptms	Parathymosin	19.0883	18.7243	19.1644	18.8053	19.3272	18.9329	19.3841	18.9846	19.3289	19.0902	19.3908	19.0291	19.3303	19.2206	19.4131	19.0975	19.0463	18.8407
A0AAA9WW07	Akap17a	A-kinase anchor protein 17A	15.0966	14.7604	14.9613	14.9414	14.8937	14.8949	15.1386	14.9254	14.9542	14.9567	14.7347	14.7828	14.8619	14.8243	14.9006	14.8967	14.8905	15.0362
A0AAG1ESS4;Q8R0F8	Fahd1	Oxaloacetate tautomerase FAHD1, mitochondrial;Oxaloacetate tautomerase FAHD1, mitochondrial	14.9372	15.2544	14.9417	14.8793	15.2169	15.1097	15.277	15.1007	15.3827	14.983	15.2636	15.0748	15.171	15.0575	15.1747	14.9815	15.3206	14.7578
A0AAG1F6P4;B1AY13	Usp24	ubiquitinyl hydrolase 1;Ubiquitin carboxyl-terminal hydrolase 24	15.0481	14.9788	14.9239	14.9902	15.0164	14.8391	15.0349	15.1377	15.0929	14.9945	15.0438	14.9733	14.9976	15.0464	15.0031	15.0382	14.8842	15.0185
A0AAQ4VMP1;A0AAQ4VMQ4;Q7TSH2	Phkb	Phosphorylase b kinase regulatory subunit;Phosphorylase b kinase regulatory subunit;Phosphorylase b kinase regulatory subunit beta	13.8314	13.6105	14.3516	13.904	13.9302	13.5634	14.0052	13.9745	13.7647	13.8021	13.8875	14.0101	14.0755	13.4458	13.263	13.9326	13.8163	13.4589
A0AAQ4VMR7;A1L314;E9QN37	Mpeg1	Macrophage-expressed gene 1 protein	17.3439	17.4101	17.1213	17.1337	17.308	17.1525	17.0628	17.1779	17.2407	17.0483	16.83	16.9717	16.9574	16.8132	17.1256	17.2313	17.1962	17.1706
A0AAQ4VMT1;A0AAQ4VMT9;B1ATD4;B1ATD5;M0QW74;Q8K296;R4GML8	Mtmr3	phosphatidylinositol-3,5-bisphosphate 3-phosphatase;Myotubularin related protein 3;phosphatidylinositol-3,5-bisphosphate 3-phosphatase;phosphatidylinositol-3,5-bisphosphate 3-phosphatase;Myotubularin related protein 3;Phosphatidylinositol-3,5-bisphosphate 3-phosphatase MTMR3;phosphatidylinositol-3,5-bisphosphate 3-phosphatase	13.4999	13.0871	13.1958	13.3909	13.0616	13.2008	13.1879	13.1843	12.943	12.9392	13.0253	13.0297	13.2206	12.9553	13.1139	13.2233	13.2137	13.1908
A0AAQ4VMU6;Q60902	Eps15l1	Epidermal growth factor receptor pathway substrate 15-like 1;Epidermal growth factor receptor substrate 15-like 1	15.423	14.9584	15.4896	15.3778	15.4727	15.2296	15.2578	15.2312	15.362	15.2379	15.2002	15.1719	15.4786	15.0223	15.2122	15.3988	15.3774	15.4845
A0AAQ4VMW9		Solute carrier family 35 member A4	12.5834	12.0611	12.0386	10.6065	12.9581	11.6557	12.5621	13.0228	12.6017	12.5299	12.0057	11.4027	13.2756	9.55271	13.3819	12.9477	12.288	11.0292
A0AAQ4VMY7;O08553	Dpysl2	Dihydropyrimidinase-related protein 2	19.9224	19.9652	20.1048	19.9425	19.932	20.1324	20.0202	19.9086	20.0415	20.1184	20.1658	20.0181	20.1458	20.1577	20.0966	20.0349	20.0831	20.0104
A0JNY3;Q8BUV3	Gphn	Gephyrin	15.2592	14.7737	15.0885	15.1056	14.9672	15.1042	14.9527	15.1399	15.0331	14.9192	15.1387	15.0954	15.0422	15.2073	15.0294	15.1652	15.1867	15.2436
A1L3S7;Q8VHR5	Gatad2b	GATA zinc finger domain containing 2B;Transcriptional repressor p66-beta	13.9553	13.4507	13.8431	13.7348	14.0393	13.8383	14.0042	13.7974	13.9527	13.9288	14.1797	13.7576	14.0102	13.9703	13.7555	13.8256	14.0738	14.1632
A2A432;E9PXY1	Cul4b	Cullin-4B;Cullin 4B	14.437	14.3949	14.4858	14.4544	14.4537	14.4415	14.3009	14.3804	14.5	14.3591	14.2667	14.2511	14.3056	14.1204	14.3877	14.2694	14.3647	14.2722
A2A468;Q05BA5	Ncoa3	Nuclear receptor coactivator	13.5599	13.3812	13.4379	11.2075	13.4547	13.078	13.4614	12.065	13.282	12.9864	13.1067	12.5784	12.9298	11.9151	13.554	12.9715	12.8468	11.1702
A2A472;A2A473;E9Q0B9	Tox2	TOX high mobility group box family member 2	17.4977	17.5636	17.3994	17.9947	17.9225	17.6642	18.0153	17.766	17.2252	17.7935	17.8105	17.9487	17.6064	18.0778	17.9526	17.6352	17.1912	17.2082
A2A483;A2A484;E9Q8D1	Zmynd8	Zinc finger, MYND-type containing 8;Zinc finger, MYND-type containing 8;Zinc finger, MYND-type containing 8	12.5306	11.4662	12.2037	12.7452	11.9031	11.95	12.1862	12.5441	12.6376	12.6355	12.3803	12.1307	12.052	11.8278	12.3258	12.3622	11.9807	12.1725
A2A4A6;Q62077	Plcg1	1-phosphatidylinositol 4,5-bisphosphate phosphodiesterase gamma;1-phosphatidylinositol 4,5-bisphosphate phosphodiesterase gamma-1	14.2746	11.5921	14.1751	14.2172	14.0473	13.9436	14.1602	13.9931	13.757	13.8495	14.1329	14.369	10.7587	14.1438	13.5951	14.0354	14.2968	14.3435
A2A4N5;A2A4N7;A2A4N8;K3W4P1;P97432;Q05BC8	Nbr1	NBR1, autophagy cargo receptor;NBR1, autophagy cargo receptor;NBR1, autophagy cargo receptor;NBR1, autophagy cargo receptor;Next to BRCA1 gene 1 protein;NBR1, autophagy cargo receptor	13.3808	12.3639	13.096	12.6713	12.8733	12.509	12.7372	12.5945	12.4012	12.3002	12.4662	12.5769	12.698	12.4134	12.0254	12.7172	12.2165	12.7241
A2A4N9;A2A4P0	Dhx8	RNA helicase (Fragment);ATP-dependent RNA helicase DHX8	11.6318	11.8466	11.9743	12.1316	11.4885	11.7545	11.8534	12.1871	11.6363	11.6219	11.8614	12.1499	11.7051	11.7401	11.3895	12.249	12.0239	12.7278
A2A4P3;A2A4P4;Q3THG9	Gm27029;Gm27029;Aarsd1	Predicted gene, 27029;Predicted gene, 27029;Alanyl-tRNA editing protein Aarsd1	15.6557	15.7694	15.9197	15.794	15.7201	15.9131	15.7221	15.6382	15.7309	15.8565	15.8983	15.7834	15.7707	15.8353	15.6283	15.7326	15.5647	15.6333
A2A517;B1AQE4;Q9QX11	Cyth1	Cytohesin 1 (Fragment);Cytohesin 1;Cytohesin-1	13.738	14.1131	14.0274	14.275	13.7865	13.9478	13.5987	13.9299	13.5318	14.2582	13.9792	13.7932	13.7397	13.9259	13.5007	13.7132	13.7758	13.9867
A2A547;P84099	Rpl19	Ribosomal protein L19;Large ribosomal subunit protein eL19	18.2305	18.5493	18.385	18.3461	18.4523	18.4495	18.3255	18.4165	18.2975	18.3827	18.3468	18.3557	18.3348	18.4792	18.3576	18.385	17.9915	18.2734
A2A5D3;B2C3G8;P42230;P42232	Stat5a;Stat5a;Stat5a;Stat5b	Signal transducer and activator of transcription 5A (Fragment);Signal transducer and activator of transcription;Signal transducer and activator of transcription 5A;Signal transducer and activator of transcription 5B	12.2429	13.0948	12.8838	12.8831	12.9698	13.2592	13.4125	13.33	13.315	13.3956	13.2675	13.2049	13.1661	13.2669	13.4699	13.0262	12.6373	13
A2A5K2;P55065	Pltp	Phospholipid transfer protein	19.4827	20.1626	19.472	19.4605	19.9337	19.7913	19.875	19.8124	19.7591	19.8829	19.6665	19.9665	19.7767	20.0682	19.855	19.1826	18.9708	18.5976
A2A5R0;Q543M9;Q5U452;Q99PW4	Trp53rkb;Trp53rkb;Trp53rka;Tp53rkb	non-specific serine/threonine protein kinase;non-specific serine/threonine protein kinase;non-specific serine/threonine protein kinase;EKC/KEOPS complex subunit Tp53rkb	13.5498	13.183	13.4348	13.1925	13.6576	13.2494	13.7385	13.4496	13.2263	13.111	13.543	13.3876	13.5125	13.583	13.6068	13.3273	12.9317	13.1286
A2A5R2	Arfgef2	Brefeldin A-inhibited guanine nucleotide-exchange protein 2	15.1182	14.9938	15.0687	15.1278	15.1905	14.9293	14.9719	15.1227	15.0938	14.8861	15.0529	14.9191	14.958	15.0391	15.08	15.0652	14.9146	15.0118
A2A5R8;A2A5S3;Q9DBE7;Q9Z108	Stau1	Staufen double-stranded RNA binding protein 1;Staufen double-stranded RNA binding protein 1;Staufen (RNA binding protein) homolog 1 (Drosophila);Double-stranded RNA-binding protein Staufen homolog 1	12.367	13.7521	13.1361	13.5497	13.4532	13.5844	13.3285	13.8587	13.4568	14.0305	13.6213	13.5226	13.4064	13.814	13.4065	13.599	13.234	13.6256
A2A5Z4;Q14B65;Q8BVV7	Cep95	Centrosomal protein 95 (Fragment);Ccdc45 protein;Centrosomal protein of 95 kDa	14.3553	14.24	14.0578	13.7837	14.0868	13.7366	14.1851	13.9114	13.8023	13.4582	13.7991	13.5951	13.7463	13.66	14.0543	13.4154	14.2951	12.894
A2A654;A2A655;E9Q6A7	Bptf	Bromodomain PHD finger transcription factor	12.1729	12.4354	12.1932	12.1416	12.5616	12.4357	12.42	12.2735	12.4592	12.3219	12.0963	12.0663	12.4347	12.3002	12.3906	12.0487	12.6378	12.2599
A2A6A1	Gpatch8	G patch domain-containing protein 8	13.0935	12.6131	13.099	12.7578	13.1265	12.9367	12.9202	12.8415	12.85	12.8223	12.6669	12.9564	12.8889	12.769	12.966	12.8511	13.1448	13.1036
A2A6H1	Lasp1	LIM and SH3 protein 1 (Fragment)	16.3399	16.157	16.4938	16.8741	16.3002	16.4546	16.4555	16.2627	15.9591	16.3481	15.9743	16.423	16.4072	16.4906	16.2111	16.3207	16.5116	16.5581
A2A6J4;A2A6J7	Lsp1	Lymphocyte specific 1	13.7873	13.3246	13.3543	12.9121	13.7626	13.0256	13.2655	13.5779	13.0806	13.0954	12.9116	12.4889	13.0129	12.6161	13.327	12.9525	12.9951	12.8992
A2A6M1;Q9CZ28	Snf8	Vacuolar-sorting protein SNF8	15.0749	15.6832	15.3504	15.409	15.4523	15.5882	15.5837	15.5768	15.57	15.6432	15.7001	15.5597	15.4489	15.4947	15.5148	15.4742	15.2934	15.4268
A2A6M5	Calcoco2	Calcium-binding and coiled-coil domain-containing protein 2	11.5332	13.0799	12.6028	10.9388	12.5852	13.345	13.2311	13.0132	12.3973	13.4542	13.2473	13.1959	12.7063	13.4284	13.0505	12.83	12.0673	12.8433
A2A6S1;Q3TB48	Tmem104	Transmembrane protein 104	15.1927	15.1701	14.8961	14.1613	15.1463	14.5833	14.3197	14.8886	15.2765	14.8841	14.5568	14.342	14.4203	14.285	15.1622	14.6039	15.1694	14.1571
A2A6T4;Q8R035	Mrpl58	Mitochondrial ribosomal protein L58;Large ribosomal subunit protein mL62	10.5947	14.5418	14.5043	9.8979	14.76	14.7638	15.0066	14.4652	14.5413	14.7589	14.9972	14.5334	14.6706	14.8022	14.8547	14.6232	14.6822	14.5206
A2A6U3;Q80UG5	Septin9	Septin 9;Septin-9	15.3013	15.2942	15.0972	15.3707	15.2831	15.0458	15.3218	15.2177	15.1984	15.1605	15.1714	15.2786	15.1677	15.1577	15.2768	15.074	15.0846	15.0632
A2A716	Osbpl7	Oxysterol-binding protein	11.7539	10.4853	12.2493	12.4865	11.861	11.5169	11.2582	12.3222	11.8051	10.0295	11.6935	12.5069	12.0558	12.0237	11.8575	12.4969	12.3175	11.9246
A2A762;A2A763;P70353	Nfyc	Nuclear transcription factor-Y gamma (Fragment);Nuclear transcription factor-Y gamma (Fragment);Nuclear transcription factor Y subunit gamma	11.3393	12.348	12.2753	11.4081	12.158	12.8713	12.0698	12.3278	12.8381	12.4371	12.7353	12.3043	12.4472	12.5698	12.6192	12.4894	12.0561	12.4186
A2A791;F6VYE2	Zmym4	Zinc finger MYM-type protein 4;Zinc finger, MYM-type 4 (Fragment)	8.89544	8.86849	8.48409	9.79696	6.91506	5.2919	7.35697	8.71538	9.02209	8.3981	7.97567	6.39403	8.28403	9.62048	9.14947	6.44564	8.27243	8.69471
A2A7A7;Q8CFX1	H6pd	Hexose-6-phosphate dehydrogenase (glucose 1-dehydrogenase);GDH/6PGL endoplasmic bifunctional protein	15.5681	15.6376	15.5937	15.4174	15.5913	15.7418	15.4184	15.6178	15.5291	15.5627	15.321	15.5397	15.5425	15.574	15.5718	15.5833	15.7545	15.7822
A2A7F7;F6Z4F8	Mthfr	Methylenetetrahydrofolate reductase;Methylenetetrahydrofolate reductase (Fragment)	12.8685	9.94448	13.0608	10.5164	12.1487	12.6125	11.5652	10.5882	12.5043	11.1802	11.3489	11.6679	12.6311	10.7245	12.403	12.0014	11.9732	12.4605
A2A7S7	Yars1	Tyrosine--tRNA ligase	13.6929	13.6275	13.5269	13.6063	13.6301	13.5818	13.6435	13.697	13.7502	13.5767	13.7653	13.6793	13.6976	13.7441	13.6695	13.7648	13.5485	13.6192
A2A7W1;Q6SJQ5	Cd300ld4;Cd300ld3	CD300 molecule like family member D4;CMRF35-like molecule 3	14.7613	14.3901	14.2554	14.5068	14.2353	14.3199	14.3259	14.5119	14.4313	14.5078	14.5483	14.4576	14.4579	14.5369	14.5533	14.4916	14.6701	14.0252
A2A880;Q91WL6	Snx11	Sorting nexin 11 (Fragment);Sorting nexin-11	14.4097	14.6477	14.4432	14.678	14.019	14.3914	14.659	14.1573	14.3402	14.86	14.3001	14.6458	14.1739	14.6532	14.3719	14.6281	14.4884	14.5353
A2A8E2;B7ZC71;B7ZC72;Q8BHG2	Czib	CXXC motif containing zinc binding protein	14.4681	14.4264	14.4217	13.7207	14.6199	14.5579	14.7282	14.3656	14.7796	14.7823	14.7366	14.3332	14.5398	14.5058	14.8229	14.398	14.6485	13.8706
A2A8T5;Q8BJG4	Mob3c	MOB kinase activator 3C (Fragment);MOB kinase activator 3C	11.4796	12.2542	13.1483	12.1799	12.5888	12.7273	12.7244	11.2679	13.4695	13.0005	12.5345	11.4669	13.4748	12.1724	13.0498	12.6114	13.2913	12.6659
A2A8V8;A2A8V9;E9PUK6;Q52KI8	Srrm1	Serine/arginine repetitive matrix 1;Serine/arginine repetitive matrix 1;Serine/arginine repetitive matrix 1;Serine/arginine repetitive matrix protein 1	12.9706	12.6039	12.0133	13.8575	13.0192	12.6589	13.1116	12.862	12.3527	12.7377	12.8447	12.8398	13.0352	12.5164	13.023	12.8595	13.0329	12.4233
A2A8W8;O08605	Mknk1	MAP kinase-interacting serine/threonine kinase 1;MAP kinase-interacting serine/threonine-protein kinase 1	13.8425	13.9902	13.9613	13.8451	13.8865	13.7585	13.7527	13.7385	13.6913	13.6544	13.7943	13.4157	13.6619	13.8298	13.6458	13.5721	13.3223	13.4489
A2A9P2;P58058	Nadk	NAD(+) kinase;NAD kinase	14.3138	13.4049	14.5324	11.8825	14.1202	13.4954	12.7682	13.6948	14.6356	13.2025	13.3862	12.8881	13.9351	12.7437	14.3371	13.9269	13.7966	13.978
A2A9Q2;A6PWC3;Q8BHG1	Nrdc	Nardilysin convertase;Nardilysin convertase;Nardilysin	15.5059	15.2874	15.6472	15.6167	15.6772	15.6814	15.621	15.676	15.5701	15.5939	15.4647	15.7718	15.6025	15.5352	15.5648	15.653	15.3376	15.842
A2A9W3;Q3UBZ5	Mif4gd	MIF4G domain containing;MIF4G domain-containing protein	14.7208	14.5709	14.3431	14.2821	14.3139	14.3854	14.8176	14.127	14.7515	14.5395	14.8188	14.3326	14.7099	14.2565	14.8136	14.3878	14.5252	13.9209
A2A9W7;Q8BMI3;S4R2D2	Gga3	Golgi associated, gamma adaptin ear containing, ARF binding protein 3;ADP-ribosylation factor-binding protein GGA3;Golgi associated, gamma adaptin ear containing, ARF binding protein 3	15.8784	15.7487	15.7883	15.8722	15.7436	15.6859	15.6642	15.7044	15.641	15.5973	15.6096	15.7619	15.6982	15.6557	15.6203	15.6891	15.7356	15.7333
A2A9X5;Q9JM14	Nt5c	5',3'-nucleotidase, cytosolic;5'(3')-deoxyribonucleotidase, cytosolic type	16.3923	16.8606	16.6875	16.7192	16.6165	16.7579	16.7524	16.8266	16.8888	16.9816	16.9532	16.9386	16.8576	16.8906	16.7556	16.8046	16.6919	16.8352
A2AA59;Q6ZQF7	Jade2	Jade family PHD finger 2;E3 ubiquitin-protein ligase Jade-2	14.6842	14.1995	14.5174	14.2792	14.4487	14.014	14.5071	14.168	14.3511	14.2059	14.3501	14.2678	14.3887	14.1668	14.2733	14.2487	14.5361	14.2182
A2AA71;Q3U2P1	Sec24a	SEC24 homolog A, COPII coat complex component;Protein transport protein Sec24A	14.8024	15.0475	14.8641	14.8736	14.8471	14.9035	15.1772	15.1132	14.9527	15.2615	15.1918	15.2193	15.0334	15.1656	15.0682	15.0834	15.1361	14.9404
A2AA85;Q6NXN1	Szrd1	SUZ RNA-binding domain-containing (Fragment);SUZ RNA-binding domain-containing	15.6414	15.4265	15.6175	15.7419	15.5745	15.5418	15.5196	15.5371	15.4499	15.582	15.4953	15.6082	15.5132	15.6844	15.4561	15.5164	15.5606	15.5845
A2AAN0;O35250	Exoc7	Exocyst complex component 7	14.2248	14.0538	14.4446	14.2769	14.4325	14.3081	14.4786	14.1299	14.3199	14.4415	14.2401	14.1805	14.3995	14.4476	14.2964	14.3599	14.2032	14.321
A2AB59	Arhgap27	Rho GTPase-activating protein 27	13.3691	13.4091	13.4166	13.5444	13.1807	13.4698	13.2606	13.4534	13.2959	13.3703	13.465	13.1337	13.3873	13.2892	12.8747	13.3362	13.1712	13.6145
A2ABY3;Q922E4	Pcyt2	ethanolamine-phosphate cytidylyltransferase;Ethanolamine-phosphate cytidylyltransferase	16.8024	16.9443	16.9621	16.7664	16.9605	16.9556	16.8272	16.791	16.9	16.8371	16.9147	16.8549	16.9973	17.0122	16.9329	16.8315	16.934	16.9733
A2AC16;Q91X52	Dcxr	Dicarbonyl L-xylulose reductase;L-xylulose reductase	14.9225	15.0154	15.3619	15.1393	15.1897	15.0736	15.1999	14.966	15.2375	15.2128	15.1547	15.0826	15.2478	15.05	15.0812	15.0114	15.2414	15.3393
A2AC24;Q91V09;S4R225	Wdr13	WD repeat domain 13 (Fragment);WD repeat-containing protein 13;WD repeat domain 13	14.2111	14.6411	14.6126	14.8034	14.7598	14.6914	14.5904	14.5839	14.4346	14.7296	14.6665	14.5818	14.6969	14.8312	14.5457	14.4785	14.6609	14.8652
A2AD03;Q3UR39;Q9QXG2	Chm	Rab proteins geranylgeranyltransferase component A;Rab proteins geranylgeranyltransferase component A;Rab proteins geranylgeranyltransferase component A 1	15.6791	15.5618	15.5354	15.688	15.4744	15.2933	15.2804	15.4158	15.3834	15.3943	15.3266	15.4271	15.4018	15.3539	15.3684	15.4583	15.6309	15.5665
A2ADB0;A2ADB1;Q62504	Spen	Spen family transcription repressor;Spen family transcription repressor;Msx2-interacting protein	15.1409	15.2135	14.9446	15.6221	14.7985	15.334	15.3314	15.1754	14.9276	15.4873	15.2107	15.531	15.1369	15.4566	15.0223	15.2734	15.3175	15.259
A2ADE0;Q80TQ5;Z4YJW6	Plekhm2	Pleckstrin homology domain containing, family M (with RUN domain) member 2;Pleckstrin homology domain-containing family M member 2;Pleckstrin homology domain containing, family M (with RUN domain) member 2	12.3557	12.5504	11.5017	12.5293	12.573	12.0748	13.0516	12.303	12.5563	12.521	12.9755	12.7521	12.7321	13.0227	12.6814	12.5657	12.1116	12.3421
A2ADE7;Q71FD7	Fblim1	Filamin binding LIM protein 1 (Fragment);Filamin-binding LIM protein 1	17.7329	17.0459	17.6142	17.5183	17.4428	17.1716	16.9999	17.2288	17.0954	17.1138	16.985	16.9011	17.403	16.8732	17.1112	16.9828	17.49	17.2493
A2ADH1;Q9CQY5	Magt1	Dolichyl-diphosphooligosaccharide--protein glycosyltransferase subunit MAGT1	14.4727	15.274	14.5547	14.4832	14.8404	15.0389	15.2367	14.858	15.2208	15.1456	15.3327	14.8269	14.6868	14.9237	14.9047	14.9117	14.8563	14.3845
A2ADR8;Q8R3G1	Ppp1r8	Protein phosphatase 1, regulatory subunit 8;Nuclear inhibitor of protein phosphatase 1	15.0292	15.2413	15.2549	15.2931	15.1499	15.1961	15.3708	15.0761	15.0457	15.1713	15.2033	15.2181	15.2664	15.2985	15.2271	15.0699	15.1829	15.1146
A2ADY9	Ddi2	Protein DDI1 homolog 2	17.5627	17.5035	17.5991	17.5951	17.6366	17.4762	17.6675	17.5682	17.6225	17.6062	17.694	17.4679	17.6346	17.5542	17.5466	17.4739	17.5657	17.5468
A2AE89;P10649	Gstm1	Glutathione S-transferase;Glutathione S-transferase Mu 1	12.8166	14.333	13.2702	13.9291	13.787	14.0254	13.6488	14.3263	13.8722	14.4492	13.9204	14.4176	13.6909	14.3471	13.7369	14.2031	13.2661	14.1109
A2AEB3;A2AEB4;A2AEB5;Q9R0Q4	Morf4l2	Mortality factor 4-like protein 2 (Fragment);Mortality factor 4-like protein 2 (Fragment);Mortality factor 4-like protein 2 (Fragment);Mortality factor 4-like protein 2	12.6569	12.5253	12.6277	12.4219	12.2345	12.3909	12.2707	12.4726	12.841	11.8277	12.3952	12.4326	12.7368	12.5147	12.47	12.6028	12.1447	12.5587
A2AEM2;Q99LI2	Clcc1	Chloride channel CLIC-like protein 1	15.3076	15.123	15.0798	15.0824	15.2028	15.2266	15.2993	15.258	15.1364	15.1449	15.1075	15.191	15.2489	15.1803	15.2063	15.1338	15.3088	15.0776
A2AEW8;Q8VD04	Gripap1	GRIP1 associated protein 1;GRIP1-associated protein 1	13.4856	14.1412	13.9468	13.8838	13.8923	13.969	13.4184	13.6303	13.7349	13.9591	13.8852	14.3119	13.6874	14.0444	13.7622	13.7703	13.5365	13.9481
A2AF31;Q8C0W0	Tmsb15b2;Tmsb15l	Thymosin beta;Thymosin beta 15b like	11.3969	11.4828	10.9855	11.1496	10.8221	11.0983	9.80776	10.7036	10.3735	10.7881	10.5619	11.1673	10.6944	11.2334	10.8931	10.8307	10.3329	10.4362
A2AF47	Dock11	Dedicator of cytokinesis protein 11	13.2154	13.4121	13.2705	13.378	13.1068	13.4249	13.2688	13.1628	13.2925	13.2358	13.1732	13.3075	13.1673	13.3403	13.0793	13.2333	13.1219	13.3746
A2AF81;F6S1R2;Q8N9S3	Ahsa2	AHA1, activator of heat shock protein ATPase 2 (Fragment);AHA1, activator of heat shock protein ATPase 2 (Fragment);Activator of 90 kDa heat shock protein ATPase homolog 2	11.6083	14.0254	13.5391	14.2809	13.4778	14.1662	13.8327	14.111	13.7175	13.9358	13.8699	14.0084	13.9335	14.0951	13.8061	14.0468	13.6095	13.9835
A2AFF6;O35638	Stag2	Cohesin subunit SA;Cohesin subunit SA-2	14.0236	14.1683	14.2146	14.4138	13.9857	14.0191	13.8946	13.9466	13.7984	13.9396	14.0207	14.233	14.2488	14.1215	13.9511	13.9134	14.0586	13.9464
A2AFQ0;Q7TMY8	Huwe1	HECT-type E3 ubiquitin transferase;E3 ubiquitin-protein ligase HUWE1	16.1937	16.032	16.2518	16.2286	16.2485	16.1315	16.1766	16.1837	16.1662	16.0753	16.0705	16.1384	16.2217	16.0661	16.1415	16.1125	16.1919	16.1478
A2AFQ2;Q99N15	Hsd17b10	17beta-estradiol 17-dehydrogenase	16.4109	16.4223	16.136	15.9876	16.6278	16.1445	16.7957	16.0496	16.2022	16.2322	16.4744	15.9819	16.1365	16.1937	16.4393	15.9814	16.7961	15.7347
A2AFQ9	Gemin5	Gem nuclear organelle associated protein 5	11.2092	10.8497	10.8245	11.7537	10.0858	9.87779	11.6826	11.6353	10.4587	11.1108	9.77845	10.397	9.85748	11.9554	10.9949	11.1739	11.1253	10.3087
A2AG50	Map7d2	MAP7 domain-containing protein 2	10.1354	10.2183	9.76458	10.3532	9.96352	10.4526	9.52074	10.1739	10.184	10.3759	9.65718	10.3205	10.0826	10.1808	9.79379	10.4781	9.47781	10.5932
A2AG68;Q64430	Atp7a	P-type Cu(+) transporter;Copper-transporting ATPase 1	15.3692	15.4312	15.3883	15.7289	15.3283	15.5355	15.2267	15.5919	15.4563	15.5918	15.2673	15.6481	15.3054	15.5772	15.3431	15.6342	15.3737	15.7368
A2AGL5;Q9D9K3	Aven	Apoptosis, caspase activation inhibitor;Cell death regulator Aven	12.3872	11.8946	12.2338	11.998	12.07	11.8026	11.5824	12.1093	11.9358	11.783	11.6045	11.9526	11.9004	11.2851	11.7262	11.9044	12.1365	12.2491
A2AGS2;P70236	Map2k6	mitogen-activated protein kinase kinase;Dual specificity mitogen-activated protein kinase kinase 6	14.7781	14.3631	14.7317	14.5762	14.5713	14.5027	14.8791	14.6675	14.8634	14.7519	14.7612	14.6066	14.7686	14.6285	14.7417	14.5076	14.883	14.6666
A2AH22	Ambra1	Activating molecule in BECN1-regulated autophagy protein 1	11.9285	9.45243	10.3115	9.43407	10.3507	10.071	11.0255	9.457	9.86396	9.93817	10.3086	9.99835	9.37943	10.2534	10.6497	10.1695	11.6099	10.7077
A2AH25;Q5FWK3	Arhgap1	Rho GTPase activating protein 1;Rho GTPase-activating protein 1	17.7621	18.0941	17.9447	18.175	17.8473	18.0872	18.007	18.0828	17.8767	18.1614	18.0129	18.1632	17.998	18.1979	17.9743	17.9782	17.8725	18.0559
A2AHQ7;Q8BWJ3	Phka2	Phosphorylase b kinase regulatory subunit;Phosphorylase b kinase regulatory subunit alpha, liver isoform	14.1261	14.2284	14.3591	14.5073	14.4281	14.33	14.1807	14.1259	14.0316	14.0251	14.3044	14.4133	14.2203	14.2176	14.0575	14.2859	14.4443	14.3646
A2AI52;Q80U87	Usp8	ubiquitinyl hydrolase 1;Ubiquitin carboxyl-terminal hydrolase 8	16.5973	16.3491	16.5063	16.7153	16.5071	16.3166	16.3303	16.4211	16.4269	16.3803	16.3597	16.4067	16.4833	16.3877	16.3334	16.449	16.4922	16.5122
A2AIH8;Q9D711	Pir	Pirin (Fragment);Pirin	10.3157	11.1607	10.7059	10.5261	11.0666	11.8514	9.96373	11.627	10.6091	11.6172	10.6578	10.923	10.2328	11.9242	11.0892	11.0964	9.06362	12.134
A2AIM4;P58774	Tpm2	Tropomyosin 2, beta;Tropomyosin beta chain	20.2243	19.8659	19.8326	19.9017	19.9029	19.778	19.7618	19.8665	19.8077	19.7211	19.783	19.7719	19.7255	19.7501	19.7775	19.7704	19.8449	19.6359
A2AIN5;P21855;Q3UZ35	Cd72	CD72 antigen;B-cell differentiation antigen CD72;CD72 antigen	13.1512	13.0369	13.5194	12.6145	12.9854	13.6696	13.497	13.0306	13.4496	13.3021	13.2729	13.0068	14.0491	13.3232	13.6888	13.3145	13.0446	12.4488
A2AIV2;E9PZY8	Virma	Protein virilizer homolog;Vir like m6A methyltransferase associated	14.7139	14.4662	14.6506	14.7113	14.5941	14.6236	14.506	14.5895	14.553	14.7353	14.5687	14.6266	14.6106	14.5065	14.6922	14.5901	14.7134	14.6727
A2AIV8	Card9	Caspase recruitment domain-containing protein 9	14.6498	14.7934	14.8035	14.8813	14.8167	14.739	14.6215	14.8346	14.7135	14.7425	14.6977	14.7479	14.8516	14.9115	14.741	14.8199	14.7027	14.7206
A2AJ77	Prdm12	PR domain zinc finger protein 12	13.0924	12.9786	12.8745	13.0076	12.9681	12.8687	10.6708	12.5161	12.5486	12.5639	12.4926	12.2427	12.6462	12.5388	12.4605	12.4797	12.4157	12.1193
A2AJ88	Pnpla7	Patatin-like phospholipase domain-containing protein 7	11.6647	12.417	12.5598	12.8475	12.5326	12.463	12.7177	12.3154	12.5367	12.6459	12.661	12.2742	12.4575	12.8939	11.9109	12.6959	11.5477	12.8272
A2AJI0;A2AJI1;A8Y5P4	Map7d1	MAP7 domain-containing protein 1;MAP7 domain containing 1;MAP7 domain containing 1	15.2889	15.6841	15.2935	15.7263	15.1837	15.6567	15.5305	15.673	15.3801	15.779	15.5112	15.8214	15.4423	15.9335	15.4151	15.7302	15.3405	15.6465
A2AJQ1;A2AJQ3	Dpy19l4	Dpy-19 like 4 (Fragment);Probable C-mannosyltransferase DPY19L4	12.0464	12.0189	12.1328	10.8447	12.7614	11.8026	11.588	11.7022	12.8864	11.465	11.5829	12.512	11.9586	12.3622	13.0601	10.5659	12.4336	12.2747
A2AJT4;A2AJT5	Pnisr	Arginine/serine-rich protein PNISR;PNN interacting serine/arginine-rich	13.9467	13.6604	13.6546	13.8039	13.6413	13.6808	13.6795	13.6411	13.629	13.4287	13.7577	13.402	13.7141	13.3895	13.6172	13.5285	13.7024	13.6788
A2AKA9;Q8K2F0	Brd3	Bromodomain containing 3 (Fragment);Bromodomain-containing protein 3	13.5949	13.3967	13.7208	13.5953	13.8222	13.5447	13.8466	13.5983	13.7165	13.7226	13.788	13.6687	13.7336	13.81	13.6771	13.6844	13.7243	13.7518
A2AKH7;Q8JZX5;Q9D1G5	Lrrc57	Leucine rich repeat containing 57 (Fragment);Leucine rich repeat containing 57;Leucine-rich repeat-containing protein 57	14.7194	14.4823	14.7888	14.7464	14.6984	14.3549	14.9472	14.5382	14.7771	15.0181	14.7656	14.5868	14.8312	14.9862	14.6534	14.7766	14.6264	14.8326
A2AKI5;P43406	Itgav	Integrin alpha V;Integrin alpha-V	15.0189	16.0845	15.2554	15.6977	15.5475	15.8469	15.8078	15.8047	15.5922	16.0643	16.0988	15.9722	15.6814	16.1163	15.6586	15.6715	15.3831	15.6663
A2AKV9;A2AKW0;G3UYJ3;Q5HZI9	Slc25a51	Solute carrier family 25, member 51 (Fragment);Solute carrier family 25, member 51;Solute carrier family 25, member 51 (Fragment);Mitochondrial nicotinamide adenine dinucleotide transporter SLC25A51	14.5852	14.8745	14.4355	14.7221	14.574	14.9448	14.8309	14.7608	14.8915	14.8539	14.8966	14.5866	14.7569	14.9289	14.4335	14.578	14.7995	14.6564
A2AL12;Q8BG05	Hnrnpa3	Heterogeneous nuclear ribonucleoprotein A3	19.8058	19.8875	19.7836	19.8238	19.7303	19.7297	19.7212	19.7683	19.7627	19.7271	19.8027	19.7229	19.7402	19.7221	19.7224	19.7223	19.8683	19.7436
A2AL85;Q8BSY0;Q8CBM2	Asph	Aspartate-beta-hydroxylase;Aspartyl/asparaginyl beta-hydroxylase;Aspartate-beta-hydroxylase	17.5217	17.7548	17.2925	17.3618	17.4393	17.6098	17.6297	17.4584	17.4495	17.5383	17.3337	17.4332	17.2954	17.4808	17.4326	17.5067	17.8252	17.2643
A2ALA4;Q62276	Med22	Mediator of RNA polymerase II transcription subunit 22 (Fragment);Mediator of RNA polymerase II transcription subunit 22	13.0812	12.4611	12.7117	11.8078	13.1113	12.3699	12.7592	12.9348	12.6892	12.7578	12.7321	12.8218	12.7481	12.7452	12.9741	12.6617	12.1855	12.9288
A2AMV1;D6RCI7;Q9D0I8	Mrto4	Ribosome assembly factor mrt4;mRNA turnover 4, ribosome maturation factor (Fragment);mRNA turnover protein 4 homolog	15.4006	15.5405	15.6111	15.8304	15.3833	15.7425	15.8968	15.7037	15.579	15.9489	15.3996	16.0563	15.6541	16.0338	15.8492	15.754	15.578	15.6051
A2AMW0	Capzb	F-actin-capping protein subunit beta	17.6525	18.7796	18.1756	18.5398	18.1734	18.6856	18.4582	18.4639	18.3347	18.7854	18.726	18.633	18.4027	18.7374	18.3067	18.391	18.1252	18.3849
A2AMY5;Q91VX2	Ubap2	Ubiquitin-associated protein 2	15.0716	15.0165	14.858	15.1052	14.6486	14.7977	14.8589	14.8725	14.5952	14.864	14.7139	14.978	14.895	15.0625	14.6669	14.995	14.9661	15.0398
A2AN08	Ubr4	E3 ubiquitin-protein ligase UBR4	15.8012	15.5897	15.7425	15.7924	15.7051	15.6833	15.597	15.7417	15.7142	15.7766	15.6678	15.7503	15.7118	15.693	15.6385	15.8496	15.803	15.8798
A2AN37;P52623	Uck1	Uridine-cytidine kinase;Uridine-cytidine kinase 1	13.3797	12.8689	13.906	13.4927	12.219	13.3724	13.6243	13.8539	13.9511	13.9282	13.995	13.8603	13.8849	14.1484	13.6647	13.8865	13.8645	14.3695
A2ANP1;Q9D772	Fam219a	2310028H24Rik protein;Protein FAM219A	11.8446	9.95739	9.86554	11.2666	11.1656	10.5723	11.3864	10.6898	10.8251	11.9366	9.99788	9.81669	10.5619	11.5583	10.1875	11.2336	10.0965	11.2413
A2ANX6;O35488	Slc27a2	long-chain-fatty-acid--CoA ligase;Long-chain fatty acid transport protein 2	14.5701	14.114	14.5993	14.4058	14.514	14.1513	14.6106	14.1012	14.4826	14.3282	14.5592	14.227	14.4559	14.2479	14.442	14.2863	14.5466	14.4327
A2ANY6;J3QMC5	Mdn1	Midasin	12.2184	12.5497	12.6813	12.7333	12.5667	12.6613	12.3468	12.768	12.4589	12.6123	12.4967	12.7156	12.6655	12.7766	12.5366	12.5551	12.6819	12.4125
A2AP32;Q3UIU2	Ndufb6	NADH dehydrogenase [ubiquinone] 1 beta subcomplex subunit 6	15.4644	15.4453	15.103	15.1109	15.5511	15.2512	15.3318	15.1692	15.3321	15.1056	15.3036	15.1091	15.2673	14.9937	15.4041	15.0824	15.3675	15.0072
A2AP74;I7HJQ8;Q8BIF0	Cd99l2	CD99 antigen-like protein 2	14.4582	14.0826	14.263	13.8647	14.1976	13.9995	14.1973	14.3908	14.3439	13.9158	13.942	14.2675	14.2522	13.9958	13.7933	13.7281	14.5121	14.3577
A2APF7;Q9QY24	Zbp1	Z-DNA binding protein 1;Z-DNA-binding protein 1	15.1407	13.9801	15.2964	13.2168	14.5781	15.1497	13.1835	14.1906	15.6095	14.2282	14.3588	13.0562	15.2037	13.5143	15.5574	15.0311	15.3262	14.6173
A2API1;Q9Z238	Ccne2	Cyclin E2;G1/S-specific cyclin-E2	13.8659	13.57	14.0558	14.1094	13.8929	13.8078	14.1084	13.8762	13.4705	13.5716	13.7671	13.9513	13.7049	13.4547	13.8071	13.9723	13.9991	13.8595
A2API3;Q80V86	Ints8	Integrator complex subunit 8	12.1013	12.154	12.6826	11.7406	12.4837	12.4768	12.4609	12.6126	12.8002	12.493	12.3578	11.0583	12.3803	11.9926	12.6717	12.5105	12.5216	12.555
A2API8;F7AA26;O54931	Pakap	Paralemmin A kinase anchor protein;Paralemmin A kinase anchor protein (Fragment);PALM2-AKAP2 fusion protein	12.5294	13.0499	12.8174	12.98	13.1241	13.1928	12.5528	12.5775	12.8437	12.81	12.7301	12.985	12.5524	13.032	12.9704	13.1246	12.1372	12.8494
A2APM1;A2APM2;A2APM3;A2APM4;A2APM5;E9QKM8;P15379;Q80X37	Cd44	CD44 antigen	10.8957	13.8299	13.9181	14.0662	14.4444	13.9649	14.4274	13.6469	13.9444	14.2604	13.7139	14.0554	14.1137	14.2987	14.2192	13.9797	13.6309	13.6053
A2APV2;F8VPR2	Fmnl2	Formin-like protein 2;Formin-like 2	9.0878	9.89408	10.7794	10.9504	9.28364	8.3802	8.2988	9.85467	9.77128	8.04964	11.9498	11.1078	9.42539	8.27004	9.48535	9.82586	10.0371	9.80693
A2APX3;P21460	Cst3	Cystatin C (Fragment);Cystatin-C	14.6489	14.0956	14.3027	13.4503	14.6629	14.4415	13.9724	14.4577	14.7051	13.8612	14.1189	13.7615	14.0839	14.0056	14.5763	14.2849	14.3449	14.3381
A2AQ19	Rtf1	RNA polymerase-associated protein RTF1 homolog	14.1454	14.4105	14.3933	14.5675	14.4914	14.8517	14.5904	14.6251	14.6324	14.8256	14.4847	14.5182	14.5898	14.7487	14.6715	14.7705	14.149	14.4246
A2AQ25;E9QAU4	Skt;Etl4	Sickle tail protein;Enhancer trap locus 4	11.4986	11.1539	11.0266	11.7953	11.5537	11.3228	11.0738	11.7223	11.0703	11.5756	11.2338	11.0819	11.2872	10.7383	11.1037	11.5777	10.9955	11.4848
A2AQ41;A2AQ42;A2AQ43;A2AQ44;A2AQ45;Q80TY0	Fnbp1	Formin binding protein 1;Formin binding protein 1;Formin binding protein 1;Formin binding protein 1;Formin binding protein 1;Formin-binding protein 1	14.1327	16.0818	14.5227	15.597	14.8662	15.3265	14.9632	15.5568	14.9118	15.3334	15.28	15.5245	14.9334	15.7655	14.9497	15.2696	14.4891	14.1869
A2AQA7;Q8CFQ3	Aqr	RNA helicase aquarius	14.6105	14.3839	14.322	14.2784	14.3031	14.4474	14.2329	14.4593	14.3339	14.4596	14.1895	14.4463	14.3371	14.2344	14.1984	14.4091	14.5135	14.4494
A2AQD5;A2AQD6;Q922B9	Itprid2	ITPR interacting domain containing 2;ITPR interacting domain containing 2;Protein ITPRID2	15.537	15.3991	15.3717	15.238	15.6303	15.3556	15.3914	15.4997	15.6937	15.5186	15.5133	15.3741	15.5274	15.342	15.5205	15.2313	15.6149	15.562
A2AQE2;Q6A098	Secisbp2l	SECIS binding protein 2-like;Selenocysteine insertion sequence-binding protein 2-like	13.6479	13.5885	13.8243	13.7925	13.6163	13.5846	13.8012	13.6699	13.506	13.5632	13.522	13.8443	13.958	13.9624	13.6675	13.9201	13.5664	13.8257
A2AQE9;A2AQF0;G3UXC3;P16951	Atf2	Activating transcription factor 2 (Fragment);Activating transcription factor 2 (Fragment);Activating transcription factor 2;Cyclic AMP-dependent transcription factor ATF-2	13.5375	13.4592	13.3851	13.8514	13.3041	13.3235	13.481	13.5167	13.1215	13.5687	13.6669	13.6717	13.4878	13.5497	13.3356	13.4151	13.5512	13.5501
A2AQJ5;A2AQJ6;A2AQJ7;Q8BXN9	Tmem87a	Transmembrane protein 87A	14.9654	14.8569	14.7786	15.0354	14.9279	14.9427	14.774	14.9981	14.9159	14.916	14.7344	14.8643	14.6811	14.4881	14.6551	14.9758	14.804	15.0608
A2AQU8;Q9D975	Srxn1	sulfiredoxin;Sulfiredoxin-1	16.566	18.1049	16.0726	18.4131	16.1725	17.5541	16.5513	17.8549	15.9248	17.6982	16.2836	18.2535	16.1296	17.8418	16.3801	18.1216	16.28	17.8139
A2AR02	Ppig	Peptidyl-prolyl cis-trans isomerase G	14.9312	14.7506	14.9725	14.944	14.8226	14.8524	14.9036	14.8365	14.8517	14.8074	14.8463	14.7947	14.882	14.8235	14.8166	14.8078	15.0199	14.9605
A2AR15;Q8BKH7	Mapkap1	Target of rapamycin complex 2 subunit MAPKAP1 (Fragment);Target of rapamycin complex 2 subunit MAPKAP1	12.106	11.2113	12.2946	12.4959	12.2262	12.1592	12.1057	11.8214	12.3812	12.0545	11.6864	12.1548	12.1515	12.219	11.5081	11.7759	11.3083	12.354
A2ARU5;A2ARU6;E9Q5B4	Zscan29	Zinc finger SCAN domains 29	10.1435	9.56134	10.6078	8.23584	8.60609	9.72406	10.1124	10.2847	10.0346	10.2104	10.776	10.3941	9.22683	11.116	10.8301	9.53665	9.42786	10.3411
A2AS03;A2AS05;E9QAM5	Helz2	RNA helicase;RNA helicase;3'-5' exoribonuclease HELZ2	12.3986	11.9916	12.5793	11.3737	11.719	12.379	10.9416	11.5312	12.7884	11.4227	11.7888	11.5092	12.3793	11.2906	12.5461	12.2498	12.2046	12.2451
A2ASR7;A2ASR8;P25916	Bmi1	Polycomb complex protein BMI-1 (Fragment);Polycomb complex protein BMI-1 (Fragment);Polycomb complex protein BMI-1	11.5167	10.9637	11.4917	10.6328	10.5793	11.7032	9.75891	10.9404	11.6292	11.8252	12.8163	10.4504	9.98737	11.9006	10.1816	10.1375	11.3023	11.153
A2AT37	Upf2	Regulator of nonsense transcripts 2	13.5136	13.5587	13.3115	13.4441	13.4959	13.5874	13.3314	13.5367	13.4904	13.4059	13.3443	13.5722	13.5917	13.5981	13.5206	13.7359	13.5972	13.3935
A2ATI9;Q99JX3	Gorasp2	Golgi reassembly stacking protein 2;Golgi reassembly-stacking protein 2	17.5412	17.505	17.4812	17.6359	17.3582	17.429	17.1863	17.3401	17.0804	17.2832	17.0308	17.2251	17.1888	17.3344	17.1618	17.3616	17.2251	17.3043
A2ATN9;Q9ES70	Nek6	NEK6-subfamily protein kinase;Serine/threonine-protein kinase Nek6	13.4046	13.3392	13.3756	14.0641	13.3255	13.7071	13.7112	13.6858	13.157	13.6863	13.6825	13.9768	13.5153	14.0167	13.4438	13.6027	13.4446	13.8709
A2ATP5;A2ATP6;Q8C854	Myef2	Myelin basic protein expression factor 2, repressor;Myelin basic protein expression factor 2, repressor;Myelin expression factor 2	14.1105	13.9507	14.2212	13.7719	13.8904	13.447	13.3175	13.7907	13.7937	13.4113	13.4472	13.5889	13.5555	13.4545	13.7343	13.5385	14.1681	13.6892
A2AU52;Q8BG94	Commd7	COMM domain containing 7;COMM domain-containing protein 7	15.5714	15.8835	15.8443	15.6448	16.0631	15.9211	16.0086	15.8401	15.9767	16.1035	16.0535	15.9454	16.007	15.9337	16.084	15.9336	15.7854	15.8979
A2AU62;Q64012	Raly	HnRNP-associated with lethal yellow (Fragment);RNA-binding protein Raly	17.8263	17.0991	17.8771	17.5977	17.556	17.6772	17.3255	17.6708	17.8961	17.6471	17.5945	17.7798	17.9352	17.5956	17.787	17.8615	17.7814	18.1361
A2AUE1;G5E8T0;P60904	Dnajc5	DnaJ homolog subfamily C member 5 (Fragment);DnaJ homolog subfamily C member 5;DnaJ homolog subfamily C member 5	12.7296	12.5142	13.0485	10.9451	12.991	12.6678	12.3231	12.9107	13.3391	12.4105	12.3497	12.1711	12.4547	11.3078	12.8631	12.7101	12.8313	12.4697
A2AUK5;A2AUK7;A2AUK8;E9PV14;Q9Z2H5	Epb41l1	Erythrocyte membrane protein band 4.1 like 1;Erythrocyte membrane protein band 4.1 like 1;Erythrocyte membrane protein band 4.1 like 1;Erythrocyte membrane protein band 4.1 like 1;Band 4.1-like protein 1	13.8704	13.4009	13.7558	13.7075	13.6657	13.8778	13.6968	13.5855	13.5535	13.6009	13.7053	13.6663	13.6135	13.7348	13.8638	13.8413	13.5754	13.8327
A2AUM6;P16254	Srp14	Signal recognition particle 14 kDa protein	16.7506	16.6303	16.6931	16.8281	16.5669	16.6869	16.5979	16.6472	16.555	16.6649	16.4678	16.6939	16.6105	16.6659	16.58	16.7202	16.6338	16.6901
A2AUM9	Cep152	Centrosomal protein of 152 kDa	14.0154	13.1932	13.3867	14.2549	12.7075	12.8732	12.8603	13.3875	12.6279	12.6792	12.6006	13.687	13.099	12.8293	12.6712	13.1678	13.5433	13.1603
A2AUR3;Q60866	Pter	N-acetyltaurine hydrolase (Fragment);N-acetyltaurine hydrolase	13.783	13.3292	13.6719	13.7657	13.7044	13.5535	13.7436	13.4401	13.7057	13.7859	13.8619	13.6417	13.8992	13.6594	13.7777	13.2871	13.5512	13.6236
A2AVJ7;Q99PL5	Rrbp1	Ribosome binding protein 1;Ribosome-binding protein 1	18.8929	19.2103	18.872	19.1242	18.9306	19.1088	18.9223	19.0252	18.98	19.1054	19.0166	19.0748	18.8853	19.1753	18.9286	19.0434	18.8435	18.9635
A2AVP3;Q9DBX2	Pdcl	Phosducin-like (Fragment);Phosducin-like protein	13.8086	13.8157	13.2941	14.0672	13.9283	13.6958	13.3841	13.9843	13.0876	13.6704	13.9709	13.8761	13.6709	14.1678	13.685	13.8979	13.472	13.7657
A2AVR6;Q8VHQ9	Acot11	Acyl-CoA thioesterase 11;Acyl-coenzyme A thioesterase 11	14.153	13.3958	14.023	13.9152	13.8631	13.8016	13.5143	13.5986	13.7205	13.7459	13.5237	13.5766	13.7491	13.8007	13.5832	13.6262	13.6827	13.6834
A2AVR9;P62627	Dynlrb1	Dynein light chain roadblock;Dynein light chain roadblock-type 1	18.8149	18.705	18.8544	18.8984	18.7062	18.7778	18.7622	18.7182	18.8203	18.8299	18.8059	18.7409	18.7424	18.8548	18.644	18.7431	18.7288	18.9101
A2AW05;Q08943	Ssrp1	FACT complex subunit SSRP1 (Fragment);FACT complex subunit SSRP1	15.6031	15.3418	15.5418	15.5402	15.4914	15.464	15.5318	15.3863	15.4994	15.4882	15.6173	15.5224	15.6748	15.549	15.5308	15.5252	15.4964	15.5949
A2AWA9	Rabgap1	Rab GTPase-activating protein 1	15.3534	15.2204	15.3506	15.2768	15.2995	15.1089	15.137	15.1711	15.1251	15.1771	15.0658	15.112	15.1826	15.1171	15.1829	15.2137	15.1828	15.2622
A2AWF9;E9Q4S7;Q64455	Ptprj	protein-tyrosine-phosphatase;protein-tyrosine-phosphatase;Receptor-type tyrosine-protein phosphatase eta	15.0721	15.0972	15.1015	15.1172	15.1448	15.1372	15.1068	14.9743	15.1038	15.0896	15.1278	15.1026	15.0716	15.2187	15.0356	15.0156	15.092	15.1139
A2AWI7;A2AWI9;Q8R3V5	Sh3glb2	Endophilin-B2	14.3859	14.1794	14.8238	14.6761	14.5907	14.6799	14.5808	14.612	14.8116	14.7546	14.4969	14.7985	14.6831	14.4076	14.541	14.7219	14.5588	14.9519
A2AWN8;P59326	Ythdf1	YTH domain-containing family protein;YTH domain-containing family protein 1	12.8755	13.2366	13.1859	12.7975	12.8602	13.1699	12.7906	12.9339	12.9475	13.0409	12.8178	13.0341	13.0405	13.0032	13.0621	13.0541	12.2294	12.8691
A2AWP6;A2AWP8	Arhgef10l	Rho guanine nucleotide exchange factor 10-like;Rho guanine nucleotide exchange factor 10-like protein	14.4409	14.047	14.2215	14.1676	14.168	14.2406	14.1863	14.2038	14.3317	14.2328	14.2204	14.2184	14.2666	14.2337	14.3391	14.2817	14.344	14.2601
A2AWT5;P25976	Ubtf	Upstream binding transcription factor, RNA polymerase I;Nucleolar transcription factor 1	12.0548	11.9719	12.168	9.20245	11.2732	10.732	11.6141	11.2172	12.4271	11.485	12.2006	11.2491	11.6924	11.4047	12.1199	10.8631	11.1658	11.6304
A2BDX2;O70152	Dpm1	Dolichol-phosphate mannosyltransferase subunit 1	15.8898	15.8594	15.9708	15.2146	16.1084	15.8256	16.0837	15.7397	16.1631	15.7713	15.9172	15.5099	15.7957	15.4075	16.0823	15.7084	16.1176	15.6798
A2BDX3	Mocs3	Adenylyltransferase and sulfurtransferase MOCS3	15.7735	16.6653	16.6049	16.1512	16.2106	15.8336	15.9199	16.7369	15.746	16.7286	15.7518	16.464	16.0599	15.4755	15.8271	16.409	16.0898	16.7222
A2BE28	Las1l	Ribosomal biogenesis protein LAS1L	13.8423	13.8284	14.1871	13.5445	14.1006	13.9012	13.9381	14.11	14.159	13.9206	14.1621	13.947	14.0673	13.8724	14.0145	13.8796	13.9297	14.183
A2BE93;Q9EQU5	Set	SET nuclear oncogene (Fragment);Protein SET	18.6889	18.8485	18.767	18.3107	18.8102	18.5218	18.7942	18.632	18.7559	18.5743	18.7582	18.4871	18.622	18.5565	18.6955	18.5255	18.6751	18.3555
A2BFB0;A2BFB1;A2BFB2;O08609	Mlx	MAX-like protein X;MAX-like protein X;MAX-like protein X;Max-like protein X	10.5346	10.1925	10.1573	10.7846	10.3119	9.31398	9.02171	10.2658	10.0687	10.4406	10.0008	10.2704	9.20544	7.19598	9.17701	10.7862	9.71449	10.2556
A2BGI8	Ppih	Peptidyl-prolyl cis-trans isomerase (Fragment)	14.4883	14.2021	14.145	14.9528	14.1499	14.2493	14.3617	14.0591	14.2853	14.4014	14.5381	14.5775	14.6945	14.7871	14.4437	14.1949	14.5041	14.7109
A2BGN7;Q9D8X0	Manbal	Mannosidase, beta A, lysosomal-like;Protein MANBAL	12.848	12.8808	12.3973	11.7631	12.9167	12.3971	12.3718	12.6842	12.6827	12.1804	12.733	12.4267	12.2638	12.1207	12.9385	12.645	12.4856	12.238
A2BHP6	Or5d47	Olfactory receptor	13.2106	13.8294	13.5883	13.4947	13.6591	13.3129	13.1772	13.3161	13.2684	13.3718	13.094	13.2117	13.1955	13.5367	13.2803	13.4432	13.2457	13.2401
A2CG35	Rab12	RAB12, member RAS oncogene family	13.939	14.0468	14.0873	13.4952	13.7934	13.7993	13.9312	13.897	13.8753	13.6843	13.5432	13.4136	13.6203	13.7999	13.9822	13.5884	13.7331	13.7331
A2CG76;Q9Z148	Ehmt2	Euchromatic histone lysine N-methyltransferase 2;Histone-lysine N-methyltransferase EHMT2	12.1011	11.7975	12.2189	12.4461	12.551	11.5271	12.0314	12.5492	10.7837	11.4338	11.6975	10.036	12.5031	12.5124	12.1745	11.967	11.4686	11.7709
A2RSE7;M0QWF4;P70281	Sycp3	Synaptonemal complex protein 3	11.1618	11.455	10.5669	11.1234	11.608	11.5389	11.6086	11.1777	11.0412	11.1854	11.4301	11.2675	11.5594	11.7036	11.6268	10.8796	11.4182	10.5027
A2RSJ4	Bltp3b	Bridge-like lipid transfer protein family member 3B	11.468	12.6593	12.2926	12.9611	12.4576	12.8018	12.6968	13.0704	12.927	12.786	12.9524	12.7469	12.9021	12.825	12.813	12.8643	12.6025	12.9321
A3KFU5;A3KFU8;Q6PHQ9;Q91YZ8	Pabpc4	Polyadenylate-binding protein	14.3033	14.5599	14.2073	14.5071	14.2066	14.3334	14.2125	14.3052	14.1864	14.3806	14.158	14.3744	14.2777	14.461	14.1131	14.3156	14.3317	14.0662
A3KGB4	Tbc1d8b	TBC1 domain family member 8B	12.5757	12.4445	12.4572	13.2014	11.9797	12.4814	11.7867	12.4422	11.9463	11.9338	11.7596	12.453	12.4223	12.345	12.0168	12.4779	11.8536	12.7413
A3KGJ7;E9Q5A8;Q60952	Cep250	Centrosomal protein 250;Centrosomal protein 250;Centrosome-associated protein CEP250	11.2835	11.6004	11.7019	11.9319	11.8921	11.7313	10.8161	11.2362	11.0652	11.6172	11.6829	11.7279	11.3204	11.5774	11.1006	11.6842	11.3309	11.2761
A3KGU5;E9Q447	Sptan1	Spectrin alpha, non-erythrocytic 1;Spectrin alpha, non-erythrocytic 1	12.764	13.5956	13.7512	12.0564	13.7409	13.5699	13.6073	13.1183	13.3561	12.9962	13.1853	13.2217	13.3713	13.1321	12.4802	15.2173	12.8531	13.3446
A3KGV1;A3KGV9;A3KGW0;V9GXZ0	Odf2	Outer dense fiber protein 2	13.6731	13.4875	13.4154	13.7423	13.4284	13.2623	13.4705	13.3528	13.5244	13.5338	13.4881	13.5656	13.5662	13.361	13.4937	13.5962	13.6909	13.552
A3KMP2	Ttc38	Tetratricopeptide repeat protein 38	12.9198	13.43	13.4749	13.6043	13.6943	13.455	13.5979	13.8528	13.4381	13.7831	13.8282	13.5534	13.4543	13.6799	13.7117	13.6797	13.3485	13.4643
A3QK59;K3W4M7;Q80VY9	Dhx33	RNA helicase;DEAH-box helicase 33 (Fragment);ATP-dependent RNA helicase DHX33	10.4159	12.1462	10.4867	11.7238	11.0264	11.8476	10.6166	12.2149	11.365	11.3833	11.8855	12.4054	12.103	11.9373	11.3641	12.1496	10.9612	10.8462
A4QPD3;P15307	Rel	Reticuloendotheliosis oncogene;Proto-oncogene c-Rel	14.6918	14.5279	14.7622	14.5447	14.6909	14.5614	14.3173	14.57	14.6772	14.5432	14.7112	14.6337	14.8255	14.4683	14.8284	14.5591	14.6928	14.5665
A5A4Y9;G3UZ30	Ppp1r11	E3 ubiquitin-protein ligase PPP1R11;E3 ubiquitin-protein ligase PPP1R11 (Fragment)	15.9846	15.5583	15.6115	14.3309	13.8972	14.5594	13.962	14.866	14.7496	13.6893	14.0593	15.1115	15.0506	15.0514	14.4628	14.1024	15.5823	15.5388
A6H5X4	Phf11	PHD finger protein 11	13.7338	12.5489	13.9494	12.3133	12.9041	13.2786	11.6542	12.2199	13.892	12.0669	12.0657	11.1427	13.6082	11.6886	13.7514	13.247	13.918	12.6693
A6H5Y3	Mtr	Methionine synthase	17.0819	17.0422	17.2093	16.9441	17.1867	17.0569	17.2405	17.0683	17.155	17.0354	17.1784	17.0866	17.0786	17.0797	17.1582	16.968	17.0733	17.0013
A6H5Z3	Exoc6b	Exocyst complex component 6B	14.3132	14.3801	14.1048	14.4728	14.2581	14.3326	14.0313	14.297	14.1605	14.3072	14.0987	14.3695	14.2035	14.275	14.0424	14.4026	14.1237	14.3822
A6H630	Armt1	Damage-control phosphatase ARMT1	13.0455	13.3541	13.3801	13.4156	13.2963	13.4307	13.5465	13.2368	13.2571	13.2781	13.2778	13.6714	13.6131	13.3738	13.1059	13.4658	12.671	13.5804
A6H644;Q8BG95	Ppp1r12b	Protein phosphatase 1 regulatory subunit;Protein phosphatase 1 regulatory subunit 12B	12.1913	11.2201	11.0588	11.497	11.3465	10.0574	9.83368	10.9294	9.75105	10.0604	11.282	10.2347	11.0314	10.2694	8.73681	10.346	11.5171	10.6681
A6H8H2	Dennd4c	DENN domain-containing protein 4C	15.375	15.0745	15.0979	15.4936	15.2244	15.2393	15.4017	15.2684	15.2906	15.3821	15.2092	15.4516	15.3218	15.4329	15.1651	15.3643	15.4631	15.4735
A6PW47;Q99K74	Med24	Mediator of RNA polymerase II transcription subunit 24	13.287	13.7444	13.0003	13.6624	13.1663	13.3287	13.5371	13.6844	13.3292	13.2934	13.4514	13.4411	13.3886	13.3641	13.441	13.6893	13.3927	13.172
A6PWS5	Gsn	Gelsolin (Fragment)	14.3958	16.0189	15.1223	15.6733	15.5799	15.9848	16.0353	16.0561	15.8559	16.2737	16.3114	16.1392	15.7378	16.3095	15.8067	15.813	15.0049	15.698
A6X8Z3;Q5SF07	Igf2bp2	Insulin-like growth factor 2 mRNA binding protein 2;Insulin-like growth factor 2 mRNA-binding protein 2	14.3691	14.3371	14.2309	14.15	14.0698	14.2716	14.0467	14.4031	14.2755	14.4117	14.0685	14.1697	14.062	14.3532	14.1569	14.2684	13.8133	14.1449
A6X8Z5	Arhgap31	Rho GTPase-activating protein 31	14.3238	14.3865	14.3928	14.421	14.3527	14.4966	14.4055	14.591	14.4766	14.6504	14.4599	14.4731	14.4756	14.5731	14.4007	14.5194	14.4358	14.7139
A6ZI47	Aldoart2	Fructose-bisphosphate aldolase	12.424	12.436	12.6474	12.3543	12.589	12.6848	12.9482	12.5398	12.8959	12.0723	13.0827	12.5255	13.0287	12.5967	12.9908	12.5359	12.8576	12.2368
A8DIL0;Q8C6H0;Q9JL15	Lgals8	Galectin;Galectin;Galectin-8	14.2017	14.2119	14.1125	14.3522	14.0058	14.4564	14.0286	14.2414	14.5493	14.2996	14.2712	14.1893	14.4806	14.2023	14.056	14.5092	14.4542	14.4844
A8DUK4;P02088;P02089	Hbb-bs;Hbb-b1;Hbb-b2	Beta-globin;Hemoglobin subunit beta-1;Hemoglobin subunit beta-2	13.9639	14.9958	14.1292	14.4832	14.5648	14.9082	14.503	14.9313	15.1372	15.2759	15.1347	14.9323	14.8687	14.7402	14.7833	14.8676	14.3044	14.5409
A8Y5H7	Sec14l1	SEC14-like protein 1	12.923	13.1628	12.9628	12.6521	12.824	12.9757	13.0281	12.9435	12.7462	13.0124	12.9437	12.6502	12.9491	12.9229	12.8862	12.8683	12.4212	12.9612
A8Y5J3;Q9CWS4	Ints11	Integrator complex subunit 11	10.8985	12.633	12.7886	12.0505	12.271	11.4912	9.17191	12.9749	12.2174	10.7756	9.64777	10.3288	10.6346	11.1588	12.3171	12.1829	11.6518	12.381
A8Y5K6;Q9EST3	Eif4enif1	Eukaryotic translation initiation factor 4E nuclear import factor 1;Eukaryotic translation initiation factor 4E transporter	12.7199	12.293	13.3066	12.6001	12.6628	12.6626	13.055	12.1806	12.5371	12.4347	12.6952	12.519	13.0371	12.5483	12.8422	12.4952	12.5821	12.486
A8Y5N8;Q91WB4	Plekhf2	Pleckstrin homology domain containing, family F (with FYVE domain) member 2 (Fragment);Pleckstrin homology domain-containing family F member 2	13.0968	13.7403	10.2207	13.288	12.2711	12.6797	11.679	12.6936	13.128	12.5439	12.3624	12.7552	10.3022	11.7228	12.1168	13.499	13.6856	12.8363
A8Y5P1;Q8K211	Slc31a1	Copper transport protein;High affinity copper uptake protein 1	15.3303	15.6141	15.2481	15.3133	15.3726	15.702	15.5563	15.6959	15.424	15.4545	15.837	15.6573	15.8698	15.5031	15.7051	15.5571	14.7829	15.5368
B0QZL5;Q3T9Y0;Q3UDT3;Q8CI98	Pik3cd	phosphatidylinositol-4,5-bisphosphate 3-kinase;phosphatidylinositol-4,5-bisphosphate 3-kinase;phosphatidylinositol-4,5-bisphosphate 3-kinase;phosphatidylinositol-4,5-bisphosphate 3-kinase	13.6743	14.2489	14.0376	13.9089	13.9755	14.2948	13.8629	14.1951	14.2297	14.0465	14.0124	13.885	14.0112	14.1049	14.1609	13.8541	13.8593	13.9269
B0R021	Cdk9	Cyclin dependent kinase 9 (Fragment)	13.7392	12.9404	12.4798	12.8601	11.9231	13.1853	13.1878	12.4201	12.574	12.3617	12.1056	12.0883	13.017	12.3158	12.5023	11.9083	12.6178	12.1881
B0R091;P61022	Chp1	Calcineurin-like EF hand protein 1;Calcineurin B homologous protein 1	14.655	14.4939	14.663	14.4171	14.49	14.6726	14.7779	14.6971	14.5027	14.6595	14.817	14.618	14.6874	14.5891	14.6631	14.599	14.7528	14.6143
B0V2M9;Q91VY5	Kdm4b	[histone H3]-trimethyl-L-lysine(9) demethylase;Lysine-specific demethylase 4B	11.8469	11.0975	11.1027	11.3501	10.9826	10.8851	10.5039	11.4207	11.6964	11.2044	11.2886	11.3757	11.1833	11.6053	11.1442	11.2086	11.1613	11.1524
B1APX2;Q3UE31	5031439G07Rik;	RIKEN cDNA 5031439G07 gene;Uncharacterized protein KIAA0930 homolog	14.0949	13.622	13.9216	13.82	13.7463	14.1044	14.1361	13.849	14.0448	14.3743	14.2502	14.1418	13.9423	14.2061	13.9762	14.1358	13.7544	14.0861
B1AQD9;Q9Z2R6	Unc119	Protein unc-119 homolog A	15.0238	14.8153	15.0115	15.0251	14.9101	15.1183	14.9633	15.0473	14.9257	15.0391	14.9094	14.9968	15.0071	15.0969	14.7883	14.9955	14.9148	15.2181
B1AQF4;H3BKL8;Q9D7X3	Dusp3	Dual specificity protein phosphatase;Dual specificity protein phosphatase;Dual specificity protein phosphatase 3	10.7408	13.5288	12.878	10.2334	13.0287	13.2008	13.2007	11.802	13.4864	13.1236	13.8094	12.7272	13.1266	13.5057	13.1799	11.0418	12.4165	12.1183
B1AQR8;G3X9T7;O08573	Lgals9	Galectin;Galectin;Galectin-9	16.2124	16.0788	16.4419	15.5454	16.0006	16.6002	15.6638	16.13	16.742	16.0639	16.0372	15.8208	16.3134	16.0759	16.7976	16.7295	16.2072	16.444
B1AQY9;B1AQZ0;B7ZC46;Q8CHH9	Septin8	Septin;Septin 8;Septin;Septin-8	16.2573	16.6399	16.0603	16.3713	16.0801	16.0083	15.9818	15.8945	16.0747	16.3627	16.4973	16.4222	16.2276	15.9642	16.0144	16.2526	15.7578	16.1738
B1AQZ2;P28741;Q3TET1;Q3UI47	Kif3a	Kinesin-like protein;Kinesin-like protein KIF3A;Kinesin-like protein;Kinesin-like protein	14.9644	14.882	15.0554	15.1032	15.2167	14.9089	15.2392	15.0609	15.0263	14.9487	15.0275	14.9735	15.0412	14.9647	14.9492	14.9446	14.9814	15.0162
B1AR50;Q9DCD6	Gabarap	Gamma-aminobutyric acid receptor associated protein;Gamma-aminobutyric acid receptor-associated protein	11.9098	12.0141	12.1333	11.2344	12.6651	11.093	11.8492	11.7253	12.2246	11.527	11.5966	11.5334	11.7431	10.8212	12.3778	11.8202	12.1219	10.3652
B1ARC2;B1ARC5;Q8BWY7	Slc39a11	Zinc transporter ZIP11 (Fragment);Solute carrier family 39 (metal ion transporter), member 11 (Fragment);Zinc transporter ZIP11	14.9891	14.6152	14.8968	15.0437	14.9442	14.9051	14.7443	14.6136	14.8464	14.7169	14.7161	14.7781	14.8491	14.5793	14.7514	14.6773	14.9628	15.1113
B1ASP2;P52332	Jak1	Tyrosine-protein kinase;Tyrosine-protein kinase JAK1	14.8924	14.863	14.9653	14.7502	14.8723	14.9402	15.1088	14.8878	15.0571	15.0723	15.0412	14.9361	14.9073	14.8425	14.9791	14.9025	15.002	15.0025
B1ASW6;Q5NCF2	Trappc1	Trafficking protein particle complex subunit;Trafficking protein particle complex subunit 1	13.5698	13.8876	13.5188	12.8248	13.9865	14.0207	14.2387	13.5517	13.8645	14.097	14.3066	13.9092	13.9096	13.7919	13.7279	13.2845	13.997	13.4736
B1ASZ3;Q64516	Gk	glycerol kinase;Glycerol kinase	15.7789	15.8419	15.8529	15.9563	15.9218	15.8982	15.8918	15.894	15.7611	15.9706	16.1069	16.0374	15.8584	15.9413	15.9149	16.0861	15.5918	15.923
B1AT03;P97386;Q3UC82;Q80ZH7	Lig3	DNA ligase;DNA ligase 3;DNA ligase;DNA ligase	12.9003	12.7244	12.7396	12.9266	12.7554	12.7937	13.0552	12.6661	12.5614	12.8066	12.788	12.8003	12.8276	12.5514	12.8356	12.6179	12.6044	12.6303
B1AT82;B1AT84;Q9D0M1	Prpsap1	Phosphoribosyl pyrophosphate synthetase-associated protein 1;Phosphoribosyl pyrophosphate synthetase-associated protein 1;Phosphoribosyl pyrophosphate synthase-associated protein 1	16.3487	16.1748	16.1872	16.3802	16.1013	15.9806	16.1121	16.2202	16.2171	16.223	16.1761	16.2269	16.1474	16.2651	16.0964	16.1443	16.1939	16.3749
B1ATI0;B1AV77;P47740	Aldh3a2	Aldehyde dehydrogenase;Aldehyde dehydrogenase;Aldehyde dehydrogenase family 3 member A2	15.8976	16.4587	16.047	16.1526	16.1243	16.3586	16.4021	16.3369	16.2462	16.388	16.3899	16.3398	16.2604	16.4784	16.2551	16.232	16.1395	16.2183
B1ATJ5;Q62168	Krt32	Keratin 32;Keratin, type I cuticular Ha2	10.9211	9.95063	11.1154	11.1511	12.3691	11.8675	10.4368	11.8052	10.42	12.1071	11.6455	11.3582	10.8667	10.3021	11.2981	10.8077	10.9091	12.5328
B1ATR2;Q6ZPJ0	Tex2	Testis expressed gene 2;Testis-expressed protein 2	10.042	8.86165	10.9261	10.2671	9.94969	10.2522	9.25247	10.1321	10.611	10.5961	9.56832	10.4025	9.37987	10.0004	9.57168	10.4159	10.7758	11.0818
B1ATS4;B1ATS5;E9Q559;Q64518	Atp2a3	Calcium-transporting ATPase;Calcium-transporting ATPase;Calcium-transporting ATPase;Sarcoplasmic/endoplasmic reticulum calcium ATPase 3	13.9192	14.411	13.9579	14.5517	14.2041	14.3509	14.1991	14.2828	14.059	14.377	14.2239	14.3884	14.1017	14.3425	14.129	14.3533	14.1926	14.4571
B1AU25;Q9Z0X1	Aifm1	Apoptosis-inducing factor, mitochondrion-associated 1;Apoptosis-inducing factor 1, mitochondrial	15.743	15.6207	15.9909	15.7144	15.9276	15.7262	15.8467	15.719	16.0636	15.7917	15.7393	15.7176	15.9025	15.5745	15.7698	15.7127	15.753	16.1639
B1AU74;Q9CWP6	Mospd2	Motile sperm domain containing 2;Motile sperm domain-containing protein 2	15.8093	15.6762	15.9435	15.6743	15.7992	15.771	15.7539	15.6544	15.8048	15.6852	15.7449	15.6903	15.8083	15.6548	15.8231	15.73	15.7996	15.7309
B1AU75;B1AU76;Q99MD9	Nasp	Nuclear autoantigenic sperm protein	16.0685	15.7	15.898	15.8406	15.6912	15.9447	15.9443	15.8354	16.008	15.9587	15.9805	15.9497	15.9577	15.7503	15.9679	15.8974	15.9746	15.9528
B1AUN2;B1AUN3;Q3UKV0	Eif2b3	Translation initiation factor eIF2B subunit gamma	15.1885	15.6354	15.1926	15.4801	15.2428	15.5047	15.1628	15.5051	15.3727	15.6405	15.4247	15.534	15.3962	15.5168	15.2784	15.3541	15.235	15.4289
B1AV66;Q8BR70	Yipf6	Protein YIPF (Fragment);Protein YIPF6	10.8995	11.3023	8.43243	8.22022	9.60551	10.756	10.138	10.3812	9.37809	11.9813	11.2395	10.1882	8.56114	11.4221	9.15326	9.81049	11.2463	9.82415
B1AVH7	Tbc1d2	TBC1 domain family member 2A	14.0534	13.4139	14.0648	14.1772	13.9226	13.6382	13.8589	13.6413	13.558	13.6411	13.7735	13.8169	13.7178	13.8323	13.7555	13.8512	13.8609	13.7597
B1AVN9;B1AVP0;F7D4H5;Q3UQ19	Phactr2	Phosphatase and actin regulator	11.853	11.6079	11.7901	11.8102	11.8866	11.7937	11.7175	11.9393	11.7623	11.9324	11.6622	11.9817	11.7273	11.5961	11.3527	11.7057	11.7637	11.9593
B1AVU1;Q922R0	Prkx	Protein kinase, X-linked;cAMP-dependent protein kinase catalytic subunit PRKX	10.2231	10.6364	9.9702	9.42937	10.4956	10.6014	10.2551	9.99736	11.3461	10.7407	10.2968	10.0189	10.9261	10.3725	11.437	10.5569	10.5499	9.94262
B1AVZ0	Uprt	Uracil phosphoribosyltransferase homolog	14.5461	15.0023	14.7678	14.9334	14.73	14.8286	14.7763	14.869	14.7541	15.0085	14.7875	14.9084	14.7735	14.9983	14.7526	14.9339	14.4097	14.8623
B1AW21;Q9Z2C5	Mtm1	Myotubularin	14.4342	14.1583	14.4269	14.2037	14.6167	14.2833	14.5526	14.5264	14.5071	14.3282	14.6211	14.3538	14.4503	14.5152	14.3846	14.6283	14.315	14.4359
B1AWE0;Q6PFA2	Clta	Clathrin light chain	20.6784	20.5967	20.5569	20.6289	20.5095	20.4788	20.4227	20.4243	20.2494	20.3704	20.4175	20.3969	20.2584	20.5244	20.1945	20.5203	20.1331	20.3961
B1AWZ5;Q9CQE1	Nipsnap3b	Nipsnap homolog 3B;Protein NipSnap homolog 3B	16.4185	15.92	16.1371	16.6265	16.1435	15.8908	16.3432	16.1545	16.0779	16.0982	16.2257	16.3485	16.2958	15.9087	15.9983	16.3525	16.3927	16.1953
B1AXP6	Tomm5	Mitochondrial import receptor subunit TOM5 homolog	11.9296	12.0413	11.7568	12.8281	11.8983	11.9465	11.8407	12.1011	11.7427	11.7648	11.6391	12.2168	11.3971	11.9791	11.4708	12.0597	11.7389	12.0528
B1AXQ0;D6REG4;Q91Z53	Grhpr	Glyoxylate reductase/hydroxypyruvate reductase (Fragment);Glyoxylate reductase/hydroxypyruvate reductase;Glyoxylate reductase/hydroxypyruvate reductase	15.1539	14.7799	14.9986	15.1887	14.9574	15.1548	15.1592	15.0914	15.1445	15.2608	14.9932	15.1273	15.0841	15.0594	15.0615	15.1143	15.111	15.2669
B1AXW4	Prdx1	Peroxiredoxin-1 (Fragment)	13.7321	15.2796	10.79	15.8561	10.716	14.5338	13.396	15.0465	12.5644	15.2581	13.5963	13.9966	14.0448	15.5725	13.4474	14.4643	13.2797	10.6951
B1AY85;Q9DC11	Plxdc2	Plexin domain containing 2;Plexin domain-containing protein 2	12.7739	12.7992	12.4727	12.527	12.9511	12.306	12.9007	13.1957	12.6586	12.8732	12.8061	12.6249	12.6029	12.6328	12.3756	12.8014	12.0899	12.8945
B1AZ46;Q8BKX1	Baiap2	BAR/IMD domain-containing adapter protein 2	14.4474	14.3998	14.3496	14.459	14.3415	14.3718	14.4629	14.4552	14.3831	14.4866	14.4085	14.4581	14.4252	14.414	14.3158	14.4032	14.5426	14.3267
B1AZF3;B1AZF9;Q80YE4	Aatk	Apoptosis-associated tyrosine kinase;Apoptosis-associated tyrosine kinase;Serine/threonine-protein kinase LMTK1	14.378	14.3686	13.3653	14.636	14.3134	13.9387	14.2767	13.5943	13.7658	14.0586	13.9822	14.1075	13.5536	14.2895	13.4738	13.7637	13.9317	13.842
B1AZI6	Thoc2	THO complex subunit 2	15.188	14.7426	14.9732	14.8521	14.7446	14.7833	14.6821	14.7332	14.9687	14.7472	14.5352	14.8127	15.0141	14.4366	14.7521	14.8199	14.8499	14.9827
B1AZP2;B7ZNS2	Dlgap4	Disks large-associated protein 4;DLG associated protein 4	13.4474	13.32	12.2918	13.6806	13.1528	13.537	13.3594	13.3454	12.8601	13.2113	12.8973	13.353	13.3371	13.6056	13.2572	13.2308	13.1782	13.1887
B1AZS9;O08807	Prdx4	thioredoxin-dependent peroxiredoxin (Fragment);Peroxiredoxin-4	13.6139	14.2722	14.2537	14.4226	14.2552	14.7956	14.41	14.332	14.4471	14.3213	14.2011	14.5444	14.2108	15.6751	14.6454	14.499	13.9053	14.2927
B1B1D7;B1B1D8;Q9D773	Mrpl2	Mitochondrial ribosomal protein L2;Mitochondrial ribosomal protein L2;Large ribosomal subunit protein uL2m	13.3469	13.5547	10.8938	10.3003	13.4536	12.2561	13.9024	13.3096	13.4223	12.8941	13.6292	12.1948	12.9075	13.1226	13.3696	12.0533	13.7647	11.2594
B2FDI6;P23336;Q8C2H7;Q91W00;Q9DBU1	Ggta1	N-acetyllactosaminide alpha-1,3-galactosyltransferase (Fragment);N-acetyllactosaminide alpha-1,3-galactosyltransferase;N-acetyllactosaminide alpha-1,3-galactosyltransferase;N-acetyllactosaminide alpha-1,3-galactosyltransferase;N-acetyllactosaminide alpha-1,3-galactosyltransferase	13.4879	13.8623	13.4516	13.9935	13.5646	13.3203	13.6203	13.3997	13.0381	13.4954	13.573	13.7333	13.5499	13.7457	13.2125	13.5435	13.0966	13.7126
B2KF50	Bltp3a	Bridge-like lipid transfer protein family member 3A	15.0046	12.6499	14.9046	12.3953	11.6253	12.6983	14.9919	12.8011	12.8045	14.9862	14.8903	14.8819	11.6367	12.8502	12.4176	13.2933	12.7594	12.7459
B2KGA7;Q505B7	Zbtb8os	Protein archease	12.0664	14.2632	10.4635	13.2404	13.6732	14.0811	14.0344	13.771	14.2282	14.3515	14.1618	14.1197	13.8599	14.0482	14.0445	14.202	13.7535	13.8999
B2KGR2;O89112	Lancl1	Glutathione S-transferase LANCL1 (Fragment);Glutathione S-transferase LANCL1	15.0109	16.2652	15.4122	15.961	15.3949	15.5137	15.1906	15.7301	15.3027	15.7361	15.4466	15.7678	15.3656	15.7311	15.2873	15.6529	15.5056	15.3707
B2LVG5;B2LVG6;E0CXT7;F7B6Z5;Q8BQZ5	Cpsf4	Cleavage and polyadenylation specificity factor subunit 4;Cleavage and polyadenylation specificity factor subunit 4;Cleavage and polyadenylation specificity factor subunit 4;Cleavage and polyadenylation specificity factor subunit 4 (Fragment);Cleavage and polyadenylation specificity factor subunit 4	13.7388	14.0564	13.8973	14.1593	13.6828	13.6961	12.6636	13.8449	13.5464	13.6188	14.1466	14.1053	14.2479	13.9307	13.536	13.9341	13.7921	14.211
B2M1R6	Hnrnpk	Heterogeneous nuclear ribonucleoprotein K	10.8496	12.6187	12.0198	10.6096	12.5334	12.5698	12.2909	11.96	12.8355	11.3028	11.6533	11.3751	10.4796	12.3918	12.1981	11.8306	11.1729	11.3314
B2RPU8;D3Z5B1;Q9D1L0	Zbed5;Zbed5;Chchd2	SCAN domain containing 3;Zinc finger BED-type containing 5 (Fragment);Coiled-coil-helix-coiled-coil-helix domain-containing protein 2	18.2943	18.1062	18.3306	18.8248	18.4889	18.2667	18.6644	18.0863	17.9341	18.274	18.3947	18.3519	18.462	18.4539	18.1942	18.1349	18.4858	18.3547
B2RQ71;B7ZMZ7;E9PWR4	Dip2c	Dip2c protein;Dip2c protein;Disco interacting protein 2 homolog C	13.6998	13.5355	13.8641	13.7699	13.7718	13.6937	13.9595	13.8947	13.8045	13.6246	13.8411	13.7982	13.9774	14.0648	13.842	13.5622	13.8205	14.07
B2RQC6;E9QAI5	Cad	Multifunctional protein CAD;Carbamoyl-phosphate synthetase 2, aspartate transcarbamylase, and dihydroorotase	15.1585	14.9505	15.1537	15.1115	15.1432	14.9972	15.0519	15.1953	15.1986	15.2114	14.9879	15.1077	14.9981	14.8754	15.0502	15.274	15.2586	15.303
B2RQG2	Phf3	PHD finger protein 3	12.6467	12.6715	12.5208	12.7137	12.6859	12.4165	12.7063	12.6453	12.577	12.2621	12.3316	12.2619	12.3611	12.5458	12.3197	12.5948	12.494	12.5971
B2RQR2;Q8VBX6	Mpdz	Mpdz protein;Multiple PDZ domain protein	13.2477	14.1445	13.2273	13.3633	13.7189	13.9559	13.9419	13.849	13.7717	13.8369	13.5985	13.677	13.2848	13.6702	13.7329	13.6624	13.7006	13.5565
B2RQS1;Q9ERG2	Strn3	Striatin, calmodulin binding protein 3;Striatin-3	14.3204	14.2903	14.3016	14.4272	14.2245	14.4499	14.2141	14.4864	14.3198	14.3645	14.1924	14.2835	14.1359	14.4346	14.159	14.3752	14.1338	14.5301
B2RR82;E9QNG1	Itsn2	Intersectin 2	12.4945	11.9265	12.5089	13.4034	12.5764	11.9762	13.1056	11.3954	12.7717	12.3071	12.6231	12.5718	12.4637	12.628	12.3525	11.718	12.3885	12.4877
B2RR83	Ythdc2	3'-5' RNA helicase YTHDC2	12.8365	12.3618	12.6995	13.0482	12.6353	12.6151	12.4914	12.756	12.3379	12.6239	12.5804	12.5938	12.809	12.9758	12.7447	12.403	12.9041	12.6972
B2RRE2;E9QAX2;K3W4L0;Q9JMH9	Myo18a	Myo18a protein;Myosin XVIIIA;Myosin XVIIIA;Unconventional myosin-XVIIIa	12.5393	12.8807	12.5089	13.2924	12.7267	13.0732	12.8476	12.7625	12.8771	13.0936	12.7475	12.917	13.3017	12.7168	12.9101	12.7269	12.7937	12.9772
B2RRI2;F7CVW0;Q689Z5	Sbno1	Sbno1 protein;Strawberry notch 1 (Fragment);Protein strawberry notch homolog 1	16.6433	16.7532	16.62	16.7025	16.55	16.9324	16.3908	14.4289	16.9244	17.0987	16.8576	17.0241	16.565	16.9716	16.5774	17.069	16.7637	16.8268
B2RTJ2;Q3URF8	Kctd21	Potassium channel tetramerisation domain containing 21;BTB/POZ domain-containing protein KCTD21	13.7218	13.3294	13.8354	13.8766	13.597	13.9936	13.9267	13.4232	13.8283	13.6481	13.6967	13.8672	13.9451	13.7929	14.1347	13.7324	14.0079	14.3887
B2RUJ2;B7ZNX6;Q80TH2	Erbin	Erbb2 interacting protein;Erbb2 interacting protein;Erbin	14.5865	14.6125	14.775	14.6623	14.6413	14.668	14.7145	14.6773	14.741	14.7333	14.7158	14.7157	14.6808	14.6895	14.6196	14.6966	14.7445	14.7116
B2RUJ8;S4R203	Arhgap12	Rho GTPase activating protein 12	12.8175	12.3716	12.6684	13.0109	12.3148	12.5855	12.5716	12.8328	12.2435	12.2321	12.1935	12.4741	12.1538	12.5292	12.4555	12.8068	12.4923	12.5132
B2RUP2	Unc13d	Protein unc-13 homolog D	12.4643	14.4532	14.3724	14.4712	14.129	14.2609	14.1661	14.3454	14.2245	14.6335	14.7458	14.0671	14.6478	14.6963	14.0948	14.4612	13.8971	14.6585
B2RUR8	Otud7b	OTU domain-containing protein 7B	12.3295	11.2357	11.9385	11.914	11.8797	12.0115	11.9668	12.1096	11.9322	11.6745	12.3376	12.1257	12.0061	11.6953	11.8515	11.9127	11.8065	11.9852
B2RWS6	Ep300	Histone acetyltransferase p300	12.4983	11.8861	12.3109	12.3293	12.358	12.2909	12.3293	12.6243	12.392	12.2506	12.4609	12.3281	12.589	12.3963	12.5893	12.2475	12.4752	12.3519
B2RXC1	Trappc11	Trafficking protein particle complex subunit 11	15.4012	15.4022	15.4335	15.4877	15.3029	15.4677	15.3579	15.3691	15.3433	15.4683	15.3721	15.4544	15.4373	15.4275	15.3354	15.495	15.3765	15.5364
B2RXC2	Itpkb	Kinase	14.394	14.1768	14.5878	14.329	14.4077	14.4049	14.3835	14.2945	14.4293	14.4404	14.2178	14.322	14.4088	14.4197	14.3257	14.4602	14.5066	14.3691
B2RXQ2;B2RXW8	Ppfia1	Ppfia1 protein	13.7715	13.6564	13.8287	13.7852	14.0212	13.8664	13.9626	13.8347	13.6265	13.5028	13.8874	13.8512	13.8865	13.8368	13.8152	13.7302	13.5118	13.7968
B2RXR6	Ankrd44	Serine/threonine-protein phosphatase 6 regulatory ankyrin repeat subunit B	10.4888	14.6939	11.3967	13.4776	13.9676	14.3736	14.1927	14.2029	14.936	14.6391	15.2453	14.7332	14.5778	14.9239	14.8289	14.5938	11.2754	13.5013
B2RXS4	Plxnb2	Plexin-B2	15.7101	15.7326	15.7768	15.2956	15.79	15.6825	15.7022	15.6816	15.8422	15.5994	15.5943	15.496	15.6774	15.4604	15.7583	15.6123	15.6033	15.6402
B2RY56	Rbm25	RNA-binding protein 25	12.2692	13.0756	12.9692	12.7788	13.2133	13.1418	13.3764	13.3809	13.4865	13.2399	13.6282	13.4631	13.3056	13.0123	13.153	13.1633	13.4092	13.4423
B2ZAC8;Q8R3L2	Tcf25	Nuclear localized protein-1 isoform d (Fragment);Ribosome quality control complex subunit TCF25	14.3943	14.6022	14.4754	14.5434	14.3771	15.0054	14.3075	14.8278	13.6734	14.7339	14.406	14.7528	13.9466	14.8892	14.3065	14.7995	14.0932	14.5731
B4XVQ1	Phf11b	PHD finger protein 11B	12.747	11.7779	13.1219	10.3692	12.541	12.2777	10.6164	11.2654	13.4375	11.1415	12.3425	10.6196	13.1218	11.5478	13.3593	12.2271	12.0324	11.4858
B7FAU9;B7FAV1;Q8BTM8	Flna	Filamin, alpha;Filamin, alpha (Fragment);Filamin-A	19.2985	19.5606	19.4286	19.6268	19.3779	19.4729	19.4549	19.486	19.2946	19.5734	19.4301	19.5624	19.3592	19.5865	19.2914	19.4196	19.2768	19.5594
B7ZC21;B7ZC22;O70139	Pkig	Protein kinase inhibitor, gamma (Fragment);Protein kinase inhibitor, gamma (Fragment);cAMP-dependent protein kinase inhibitor gamma	14.3089	13.7448	14.5049	13.8423	14.2449	13.9723	14.2942	13.846	14.5085	13.9351	14.3065	14	14.519	13.9957	14.1485	13.9792	14.5829	14.2681
B7ZCL8;P70290	Mpp1	Membrane protein, palmitoylated;55 kDa erythrocyte membrane protein	14.9226	14.767	14.8566	14.6108	14.9569	14.6209	14.78	14.8286	14.9848	14.6526	14.8987	14.65	14.6467	14.6691	14.6073	14.6794	14.9042	14.7939
B7ZCP4;Q8C166	Cpne1	Copine I;Copine-1	15.1745	15.0553	14.9324	15.0883	15.0556	14.4982	14.7424	14.8031	14.5625	14.6517	14.5025	14.9465	14.7101	14.6569	14.6743	14.9131	15.0795	14.877
B7ZCU0;B7ZCU2;B7ZCU3;B7ZCU4;B7ZCU5;J3QNK8;Q8CBW3	Abi1	Abl interactor 1	16.8871	16.8368	16.9798	17.0021	16.8655	16.7699	16.8133	16.8756	16.784	16.8847	16.8599	16.8549	16.8626	16.8992	16.8279	16.813	16.9542	17.0271
B7ZNA5;D3YY34;Q8CHP6	Phc3	Phc3 protein;Polyhomeotic 3;Polyhomeotic-like protein 3	14.488	14.2485	14.1071	14.4826	14.4254	14.5508	14.5654	14.3172	14.4326	14.5291	14.3435	14.6153	14.1259	14.4778	14.4402	14.2347	14.4369	14.452
B7ZNL2;Q78ZA7	Nap1l4	Nap1l4 protein;Nucleosome assembly protein 1-like 4	16.744	16.6996	16.6888	16.9155	16.6785	16.5871	16.4729	16.623	16.4014	16.4185	16.3758	16.5596	16.5401	16.654	16.5806	16.586	16.5155	16.6204
B7ZNU9;Q61235	Sntb2	Sntb2 protein;Beta-2-syntrophin	13.2381	13.0688	13.5035	13.0066	13.8911	13.8303	14.0375	13.5703	13.5641	14.0754	14.1628	13.8345	14.0597	13.9765	14.12	13.5554	14.0529	13.4358
B7ZP47;Q65Z40	Wapl	WAPL cohesin release factor;Wings apart-like protein homolog	14.5715	14.6886	14.5484	14.5819	14.8181	14.3613	14.8485	14.8369	14.6175	14.5326	14.7333	14.7671	14.707	14.5456	14.595	15.0658	14.5899	14.6734
B8JJ56;B8JJ57;Q99PN3	Trim26	Tripartite motif-containing 26 (Fragment);Tripartite motif-containing 26 (Fragment);Tripartite motif-containing protein 26	12.2898	12.4961	12.6301	11.3974	12.1169	12.5445	12.155	12.2526	12.2118	12.0142	12.5004	11.8516	12.0471	12.1987	12.6522	12.2882	12.5628	12.1893
B8JJC1;Q8BJ37	Tdp1	Tyrosyl-DNA phosphodiesterase 1	10.9124	10.3379	10.1392	10.3087	10.4997	10.4703	10.4036	10.4914	10.6082	8.94727	10.7793	10.6757	9.99378	10.1471	10.2283	10.5118	10.5791	10.5394
B8JJI4;Q6QD59	Bnip1	BCL2/adenovirus E1B interacting protein 1;Vesicle transport protein SEC20	11.373	9.92489	10.4266	10.6246	10.5421	10.34	11.3418	10.8639	9.52941	8.12436	11.402	9.87032	10.7829	9.46025	10.5551	10.3134	10.8245	9.59904
B9EHJ3;P39447	Tjp1	Tight junction protein 1	14.0778	13.6186	13.8449	13.9571	13.7884	13.8376	13.461	13.9109	13.4508	13.8922	13.6328	13.6659	13.8557	13.8376	13.6724	13.8714	13.875	13.9131
B9EI21;O54836	Zmat3	Zinc finger matrin type 3;Zinc finger matrin-type protein 3	10.8458	11.4607	11.6538	11.051	11.9031	11.8981	12.2094	11.2554	11.8959	11.797	11.0302	12.0276	12.2116	11.03	12.0016	10.7938	11.1314	10.787
B9EI38;Q80XA6	Reps2	RALBP1 associated Eps domain containing protein 2;RalBP1-associated Eps domain-containing protein 2	13.7902	13.7576	13.7901	13.9308	13.851	13.6961	13.8495	13.8639	13.6331	13.7406	13.7613	13.884	13.8391	13.8953	13.6085	13.7489	13.608	13.9389
B9EIX0;Q3U564	Dcp1b	5'-(N(7)-methylguanosine 5'-triphospho)-[mRNA] hydrolase;mRNA-decapping enzyme 1B	13.2866	13.8134	13.6841	13.8492	13.7958	13.98	13.5911	13.578	13.5637	13.7549	13.495	13.6035	13.5391	13.6252	13.5755	13.8051	13.4471	13.7132
B9EJ80	Pdzd8	PDZ domain-containing protein 8	12.8944	12.9507	12.4558	12.5459	13.1689	13.0497	12.5747	12.3936	12.7123	12.7078	12.8199	12.4301	13.3922	13.0236	12.7586	12.9762	12.7257	12.7
B9EJ86	Osbpl8	Oxysterol-binding protein-related protein 8	15.2084	14.9724	15.3257	15.1622	15.4028	15.1352	15.1767	14.9432	15.2012	15.0516	14.8742	15.096	15.184	15.006	14.9912	15.1507	15.2785	15.335
B9EKI3	Tmf1	TATA element modulatory factor	13.6421	13.3323	13.4222	13.6292	13.5427	13.4812	13.6063	13.6283	13.6365	13.9826	13.7678	13.8563	13.7585	13.7588	13.8047	13.701	13.5052	13.516
B9EKI5;Q3TTA7	Cblb	E3 ubiquitin-protein ligase CBL;E3 ubiquitin-protein ligase CBL-B	11.5674	12.9811	13.1131	13.131	12.9067	13.5284	13.2173	12.907	13.2148	12.835	13.1226	13.0843	13.156	13.2798	13.5953	13.0542	13.1893	13.1486
C0HKD8;C0HKD9	Mfap1a;Mfap1b	Microfibrillar-associated protein 1A;Microfibrillar-associated protein 1B	14.3985	14.1742	14.4354	14.2829	14.3744	14.3478	14.4031	14.3882	14.4808	14.3939	14.4244	14.3513	14.3689	14.4422	14.5158	14.3812	14.4136	14.3858
C8YIX4;Q9Z1M0	P2rx7	P2X purinoceptor;P2X purinoceptor 7	14.9693	15.606	15.2712	14.5904	15.1685	15.5017	14.9041	15.2594	15.3228	15.6179	15.5523	15.2955	15.4943	15.5539	15.6801	15.375	15.0436	15.4156
D3YTM0	Cers2	Ceramide synthase 2 (Fragment)	13.756	14.4913	13.8482	13.4986	13.7901	14.248	13.0144	14.3425	14.5169	14.3434	13.9343	14.0054	13.2928	13.5363	13.9166	14.527	12.4561	14.2464
D3YTQ3;F6VQH5;Q9Z130	Hnrnpdl	Heterogeneous nuclear ribonucleoprotein D-like;Heterogeneous nuclear ribonucleoprotein D-like (Fragment);Heterogeneous nuclear ribonucleoprotein D-like	13.7968	13.9311	13.5164	13.4019	13.8286	13.6682	14.286	13.806	14.0207	13.9954	14.2881	13.7964	13.9868	13.7484	14.2231	13.678	13.9974	14.0324
D3YTQ9;P62843	Rps15	Small ribosomal subunit protein uS19	17.1282	17.1629	17.2784	17.0669	17.2393	17.222	17.2868	17.1456	17.043	17.2116	17.1932	17.1263	17.0951	17.158	17.1395	17.1366	17.2931	17.1562
D3YTR4;D3YTR5;F6WZH1;Q9Z2D8	Mbd3	Methyl-CpG binding domain protein 3;Methyl-CpG binding domain protein 3;Methyl-CpG binding domain protein 3 (Fragment);Methyl-CpG-binding domain protein 3	13.8063	13.6322	13.655	14.1045	13.8094	13.9222	13.8566	13.8613	13.7584	14.1041	13.8129	13.6125	13.7988	13.5765	13.2711	13.5729	13.486	13.6441
D3YTR6;Q8R0G7	Spns1	Protein spinster homolog 1	12.5145	13.44	13.369	12.3989	13.5833	13.7349	13.6144	13.2554	13.6408	13.367	13.5318	13.1685	13.4653	13.4956	13.586	13.1596	12.7476	12.9084
D3YTS1;D3YWT0;D3Z569;Q9R0P6	Sec11a	Signal peptidase complex catalytic subunit SEC11;Signal peptidase complex catalytic subunit SEC11;Signal peptidase complex catalytic subunit SEC11;Signal peptidase complex catalytic subunit SEC11A	14.3606	15.6233	14.804	14.9469	14.676	15.246	15.2483	15.0001	14.7714	15.4115	15.31	15.4046	14.8637	15.635	14.8786	15.0664	14.6141	14.7032
D3YTT6;D3Z194;F8WH20;Q9DBS9	Osbpl3	Oxysterol-binding protein;Oxysterol-binding protein;Oxysterol-binding protein;Oxysterol-binding protein-related protein 3	12.6711	12.0287	11.7076	12.9172	12.1329	12.6466	12.8902	12.7995	12.2576	13.1161	12.7295	12.9418	12.8402	12.7474	12.1096	12.5836	13.0892	12.8655
D3YTU2;Q3U0K8	Ogfod1	Prolyl 3-hydroxylase OGFOD1	13.8212	13.2036	13.8271	13.7119	13.4274	13.3527	13.5422	13.2456	13.303	13.5581	13.6501	13.6812	13.6499	13.4874	13.5065	13.3825	13.7717	13.3537
D3YTX1;D3Z4D3;Q91V88	Npnt	Nephronectin	12.681	12.1335	12.884	12.292	12.7443	12.7099	12.1566	12.7066	12.7599	12.5604	12.3626	12.0109	13.0007	12.6234	12.2268	12.3064	12.8708	12.8764
D3YTZ7;Q9CR30	Josd2	ubiquitinyl hydrolase 1;Josephin-2	13.7211	12.9362	13.5171	13.5776	13.0076	12.8969	13.2886	12.9698	12.8887	12.8558	12.942	12.8987	12.648	13.0473	13.2089	12.4413	13.4223	13.3034
D3YU00;Q9EPQ7	Stard5	StAR related lipid transfer domain containing 5;StAR-related lipid transfer protein 5	11.8935	12.213	12.7164	12.2357	12.7891	12.822	12.8885	12.7977	13.0853	12.5164	12.6959	12.5961	12.896	12.4586	13.1723	12.7233	12.7675	12.872
D3YU01;D6RCU3;Q8BUL6	Plekha1	Pleckstrin homology domain containing, family A (phosphoinositide binding specific) member 1;Pleckstrin homology domain containing, family A (phosphoinositide binding specific) member 1;Pleckstrin homology domain-containing family A member 1	13.3839	14.1023	13.5472	13.6521	13.7542	14.008	14.0084	14.0679	13.9129	14.2121	14.0809	14.0531	13.8403	14.2251	13.9248	13.9584	13.2785	13.7245
D3YU12;Q8K2T1	Nmral1	NmrA-like family domain-containing protein 1	11.5625	14.2455	11.1832	13.6949	12.6588	13.4239	13.0115	13.4306	13.0928	13.2721	13.555	13.3065	12.2097	13.887	13.5746	13.5114	12.4673	10.4996
D3YU17;Q8VCM8	Ncln	Nicalin;BOS complex subunit NCLN	14.1318	14.5578	14.1078	14.0594	14.5016	14.5335	14.6525	14.3237	14.3227	14.5061	14.2989	14.3913	14.4214	14.3263	14.5406	14.437	14.7397	14.268
D3YU40;P47877	Igfbp2	Insulin-like growth factor-binding protein 2	14.7319	15.0845	14.5552	15.0575	14.7574	15.0854	15.0421	14.8898	14.8101	15.2824	14.9744	15.092	14.9799	15.5712	15.0452	15.0602	14.8321	15.1533
D3YU56;E9QP59;Q9WU40	Lemd3	LEM domain containing 3;LEM domain containing 3;Inner nuclear membrane protein Man1	14.4496	14.3712	14.2222	14.4661	14.1743	14.2367	14.3304	14.2324	14.1726	14.0598	14.1513	14.3018	14.2806	14.328	14.155	14.1663	14.3148	14.3457
D3YU58;Q9WVM3	Anapc7	Anaphase promoting complex subunit 7;Anaphase-promoting complex subunit 7	12.318	12.6703	12.2047	11.7638	12.7328	12.8633	13.0452	12.8293	13.0171	13.2287	12.9882	12.626	12.6036	12.5564	13.0367	12.6828	12.8908	12.5843
D3YUB9;D3Z5F7;G3UY42;Q8CCS6	Pabpn1;Gm20521;Pabpn1;Pabpn1	Poly(A) binding protein, nuclear 1 (Fragment);Predicted gene 20521;Poly(A) binding protein, nuclear 1;Polyadenylate-binding protein 2	13.6725	13.456	13.6118	13.8725	13.7749	13.6004	13.4591	13.6457	13.1586	13.1492	13.3588	13.5292	13.5526	13.4715	13.4939	13.066	13.5373	13.49
D3YUD3;D3YUL8;D3Z230;E9Q9A0;F6V2U0;Q3UEQ1;Q9EPW0	Inpp4a	phosphatidylinositol-3,4-bisphosphate 4-phosphatase;phosphatidylinositol-3,4-bisphosphate 4-phosphatase;phosphatidylinositol-3,4-bisphosphate 4-phosphatase;phosphatidylinositol-3,4-bisphosphate 4-phosphatase;phosphatidylinositol-3,4-bisphosphate 4-phosphatase;phosphatidylinositol-3,4-bisphosphate 4-phosphatase;Inositol polyphosphate-4-phosphatase type I A	11.7001	13.3521	11.296	12.588	11.9693	12.6669	11.5255	13.0081	12.9675	13.2925	13.1242	12.7777	12.8403	12.6951	12.9432	12.7355	11.0857	12.5745
D3YUG3;D3YUT3;D3Z5R8;D3Z722;Q9CZX8;S4R223	Rps19	Small ribosomal subunit protein eS19 (Fragment);Small ribosomal subunit protein eS19 (Fragment);Small ribosomal subunit protein eS19 (Fragment);Small ribosomal subunit protein eS19;Small ribosomal subunit protein eS19;Ribosomal protein S19	19.836	20.4021	20.1785	19.2364	20.4155	20.3416	20.4633	20.2038	20.5311	20.3628	20.3588	20.0889	20.1951	20.3236	20.3921	20.139	20.0968	20.0654
D3YUK4;Q9DCS9	Ndufb10	NADH dehydrogenase [ubiquinone] 1 beta subcomplex subunit 10 (Fragment);NADH dehydrogenase [ubiquinone] 1 beta subcomplex subunit 10	16.7651	16.7258	16.6209	16.4412	16.9439	16.7223	16.8094	16.7341	16.8433	16.6525	16.7771	16.5417	16.6192	16.4676	16.9604	16.6677	16.7158	16.5911
D3YUM1;D3Z1U9;Q91YT0	Ndufv1	NADH dehydrogenase [ubiquinone] flavoprotein 1, mitochondrial;NADH dehydrogenase [ubiquinone] flavoprotein 1, mitochondrial;NADH dehydrogenase [ubiquinone] flavoprotein 1, mitochondrial	15.5189	15.5664	15.3028	15.0099	15.7501	15.3697	16.0213	15.3507	15.5564	15.3406	15.8608	15.2482	15.4696	15.39	15.8407	15.289	15.9932	15.065
D3YUS5;E9PW37	Rasal2	RAS protein activator like 2	12.3859	12.301	11.8119	12.309	11.9406	12.2401	12.5117	12.3645	12.287	12.5485	12.3785	12.4095	12.3074	12.6229	11.8732	12.4453	12.0364	12.161
D3YUV1;Q99J45	Nrbp1	Nuclear receptor binding protein 1;Nuclear receptor-binding protein	15.1153	14.5644	15.127	14.9848	14.9859	15.1062	15.0885	15.112	15.0931	15.1154	15.1363	15.0646	15.0303	15.1954	14.97	15.0945	15.1469	15.321
D3YUV9;D3Z729;D3Z730;G3X9H1;M0QWD1;Q0P688;Q3UUT0;Q8BMB3	Eif4e2	Eukaryotic translation initiation factor 4E member 2;Eukaryotic translation initiation factor 4E member 2;Eukaryotic translation initiation factor 4E member 2;Eukaryotic translation initiation factor 4E member 2;Eukaryotic translation initiation factor 4E member 2 (Fragment);Eukaryotic translation initiation factor 4E member 2;Eukaryotic translation initiation factor 4E member 2;Eukaryotic transl…	12.2977	12.1991	10.5747	12.2075	10.5568	11.4124	11.862	11.9461	10.8996	11.5917	12.0386	11.8579	11.7379	12.1231	10.8765	12.1071	12.1591	12.1602
D3YUY3;F8WI18;P70182	Pip5k1a	Phosphatidylinositol-4-phosphate 5-kinase, type 1 alpha;Phosphatidylinositol-4-phosphate 5-kinase, type 1 alpha;Phosphatidylinositol 4-phosphate 5-kinase type-1 alpha	13.0402	12.2582	12.2501	12.6244	11.8681	12.6694	12.5238	12.8216	12.5799	12.1966	12.3754	12.9169	12.9083	12.5377	12.514	12.9975	12.852	13.1592
D3YV20;P53762;Q3ULM2;Q8CEC2	Arnt	Aryl hydrocarbon receptor nuclear translocator	12.9553	12.7895	13.3393	12.8853	12.5296	12.9784	11.8071	13.0061	12.8201	12.7463	12.4089	12.9228	12.4641	12.6518	12.4292	13.0528	13.181	13.0535
D3YV69	Rab6a	RAB6A, member RAS oncogene family	16.0783	16.358	16.1038	16.7893	15.987	16.1361	16.0642	16.1764	16.0827	16.208	16.0215	16.1247	16.3231	16.197	16.0919	16.1305	16.4778	16.3597
D3YVH4;D3YZC9;D3YZD0;E9Q4Q2;Q64213	Sf1	Splicing factor 1 (Fragment);Splicing factor 1;Splicing factor 1;Splicing factor 1;Splicing factor 1	15.9185	15.7935	15.9422	15.9843	15.7775	15.7537	15.7479	15.8249	15.8675	15.8585	15.8455	15.9147	15.8327	15.7806	15.8067	15.8439	15.8911	15.9114
D3YVL0;D3Z3E8;E9PW39;P23249	Mov10	RNA helicase;RNA helicase;RNA helicase;Putative helicase MOV-10	16.4531	16.0631	16.4286	16.0414	16.1962	16.1814	16.0937	16.0376	16.4424	15.9795	16.1711	15.9885	16.3817	16.0055	16.4122	16.2861	16.4685	16.1142
D3YVU1;D6RHQ6;Q99LG0	Usp16	ubiquitinyl hydrolase 1;ubiquitinyl hydrolase 1;Ubiquitin carboxyl-terminal hydrolase 16	10.7647	9.54796	11.0879	9.2243	10.4241	10.2058	10.0625	9.97474	11.2894	11.2038	11.6288	9.33753	10.1768	11.4781	11.1247	10.9565	9.09656	9.09536
D3YVV1;Q8VEK0	Tmem30a	Cell cycle control protein;Cell cycle control protein 50A	12.2151	11.789	12.1752	11.3652	12.1921	12.2267	12.0401	12.0745	12.2194	11.9032	11.8399	11.663	12.3732	11.9817	12.1303	11.9223	12.7	12.4054
D3YVZ9;P58059	Mrps21	Mitochondrial ribosomal protein S21 (Fragment);Small ribosomal subunit protein bS21m	11.9518	13.0607	12.0505	11.8028	13.2389	13.0977	13.2482	12.8722	12.6721	12.9079	13.4947	12.5238	12.8521	12.8968	13.1838	12.2432	12.9589	12.4995
D3YW25;D6RFN5;O70131	Ninj1	Ninjurin 1;Ninjurin 1;Ninjurin-1	15.2726	15.768	15.1694	15.057	15.8558	15.859	15.6025	15.9227	15.4325	15.7243	15.4073	15.5811	15.2594	15.2014	15.6978	15.7655	15.836	15.3039
D3YW42;G3X927;Q8VC31	Ccdc9	Coiled-coil domain containing 9;Coiled-coil domain-containing protein 9;Coiled-coil domain-containing protein 9	15.2607	15.5295	15.0552	14.7985	15.331	15.4221	15.5545	15.0406	15.521	15.4308	15.7315	15.163	15.4796	15.5955	15.6579	15.3669	15.7085	14.9288
D3YWA6;Q924X7	Stk33	Serine/threonine kinase 33;Serine/threonine-protein kinase 33	15.567	15.1971	15.2755	15.9292	15.0311	14.837	14.6032	15.1128	14.8294	14.7957	14.4135	15.1668	14.8212	14.7714	14.5861	15.2478	15.1997	15.2779
D3YWB8;Q9Z1M4	Rps6kb2	non-specific serine/threonine protein kinase;Ribosomal protein S6 kinase beta-2	13.4794	13.07	13.871	13.5581	13.8969	13.1538	13.6792	13.3038	13.3395	13.8136	13.8063	13.3074	10.2761	13.3282	13.6298	13.1664	10.0475	13.3623
D3YWC2;D3Z6F1;Q9JM93	Arl6ip4	ADP-ribosylation factor-like protein 6-interacting protein 4;ADP-ribosylation factor-like protein 6-interacting protein 4 (Fragment);ADP-ribosylation factor-like protein 6-interacting protein 4	12.9595	12.3876	13.0929	12.8766	13.0142	12.7256	13.4965	12.0389	12.9374	13.3424	13.2384	12.553	13.1708	12.5171	13.3967	12.7528	12.6207	13.3887
D3YWF6;Q7TQI3	Otub1	ubiquitinyl hydrolase 1;Ubiquitin thioesterase OTUB1	15.8618	15.8585	15.608	15.6483	15.3947	15.8896	15.5117	15.8249	16.0852	15.6784	15.5408	15.6269	15.5256	15.9595	15.5668	15.3926	15.7754	15.5064
D3YWH4;D3Z6X7;D6RGM8;Q9DBU0	Tm9sf1	Transmembrane 9 superfamily member (Fragment);Transmembrane 9 superfamily member;Transmembrane 9 superfamily member;Transmembrane 9 superfamily member 1	12.267	12.263	11.6453	11.9132	11.6828	11.6678	11.9694	11.481	11.9095	11.3536	11.5179	11.6908	11.6385	12.0414	11.8868	11.2973	11.3631	11.349
D3YWI4;E9Q1I6;F8WHT5;G3UVW1;P19258	Mpv17	Mitochondrial inner membrane protein Mpv17	11.8911	12.3638	12.0291	12.5949	11.9173	12.7642	12.5256	12.1305	12.7037	11.3098	12.4151	11.2556	13.0115	10.1836	13.1358	12.1192	10.992	12.7058
D3YWI9;D3YZ04;D3YZ95;D3Z2V1;D3Z4U8;D6RCG5;D6REI5;Q91VU6	Dcaf11	DDB1 and CUL4 associated factor 11 (Fragment);DDB1 and CUL4 associated factor 11 (Fragment);DDB1 and CUL4 associated factor 11 (Fragment);DDB1 and CUL4 associated factor 11 (Fragment);DDB1 and CUL4 associated factor 11;DDB1 and CUL4 associated factor 11;DDB1 and CUL4 associated factor 11;DDB1- and CUL4-associated factor 11	13.5899	13.581	13.8161	13.8787	13.6475	13.8974	13.7944	13.8559	13.8263	13.8705	13.8231	13.8444	13.7419	13.8193	13.7851	13.905	13.6044	14.0616
D3YWK1;Q80W47	Wipi2	WD repeat domain, phosphoinositide interacting 2;WD repeat domain phosphoinositide-interacting protein 2	13.8232	14.5146	14.3098	14.4468	14.238	14.4979	14.44	14.5691	14.2778	14.609	14.5513	14.3331	14.3284	14.6171	14.5137	14.4327	14.2064	14.544
D3YWR1;Q9CRC9	Gnpda2	Glucosamine-6-phosphate isomerase;Glucosamine-6-phosphate deaminase 2	14.8793	14.5954	15.2329	15.1395	14.774	14.9608	15.1883	14.8918	14.9683	15.0894	15.0698	15.375	15.2012	15.1058	15.0891	15.166	15.136	15.1597
D3YWS7;F6SJM7;F6X9P4;Q8R2K1	Fuom	L-fucose mutarotase;L-fucose mutarotase (Fragment);L-fucose mutarotase (Fragment);Fucose mutarotase	13.3022	13.7971	14.0135	14.2927	13.9563	14.0985	14.2332	13.8143	13.6847	14.4935	14.1854	14.3305	14.1141	14.1789	13.6528	13.9546	13.2676	14.2358
D3YWT1;D3Z3N4	Hnrnph3	Heterogeneous nuclear ribonucleoprotein H3	15.6293	15.6533	15.6679	15.4746	15.7089	15.4102	15.8513	15.4466	15.456	15.7065	15.6713	15.7117	15.6769	15.4189	15.5857	15.4491	15.5973	15.5128
D3YWY5;D3YZD8;D3Z442;Q8R0P4	Aamdc	Adipogenesis associated Mth938 domain containing (Fragment);Adipogenesis associated Mth938 domain containing;Adipogenesis associated Mth938 domain containing;Mth938 domain-containing protein	12.4194	10.7062	12.1014	12.6471	12.4628	12.4494	12.21	12.227	12.1846	12.0964	11.8201	11.4554	12.3916	12.1926	12.1947	11.9631	12.357	12.1809
D3YWY6;D3Z5S0;D3Z786;E9Q0V4;P63030	Mpc1	Mitochondrial pyruvate carrier;Mitochondrial pyruvate carrier;Mitochondrial pyruvate carrier (Fragment);Mitochondrial pyruvate carrier;Mitochondrial pyruvate carrier 1	16.5888	16.5171	16.214	16.2395	16.6549	16.4348	16.2315	15.995	16.2638	16.2115	16.179	16.098	16.0173	15.8762	16.3271	16.2399	16.5236	15.8764
D3YX08;D3Z0I8;D3Z3Z2;D3Z7P2;Q3UBX0	Tmem109	Transmembrane protein 109;Transmembrane protein 109 (Fragment);Transmembrane protein 109 (Fragment);Transmembrane protein 109 (Fragment);Voltage-gated monoatomic cation channel TMEM109	13.208	13.3778	12.971	12.1994	14.2323	13.3881	14.4086	13.2639	13.8172	13.3819	13.9567	13.4067	13.638	13.5456	13.8506	13.3666	13.8427	12.3405
D3YX10;D3Z7N7;O88838	Spsb2	SplA/ryanodine receptor domain and SOCS box containing 2 (Fragment);SplA/ryanodine receptor domain and SOCS box containing 2 (Fragment);SPRY domain-containing SOCS box protein 2	14.0885	13.9154	14.374	14.156	14.1339	13.5617	13.7057	13.6229	13.3354	13.814	13.3925	13.7493	13.76	13.3766	13.8895	13.8175	13.5369	13.7516
D3YXG6	Arpc2	Arp2/3 complex 34 kDa subunit	12.7244	10.3743	11.4538	13.807	12.4523	12.8546	13.2683	13.2431	12.9434	12.6522	11.8916	13.3632	13.0188	10.518	11.263	12.5197	13.5109	13.6727
D3YXK2;S4R1M2	Safb	Scaffold attachment factor B1;Scaffold attachment factor B	13.9343	13.968	13.8741	13.6518	14.3739	14.009	14.3501	14.116	14.2464	14.2011	14.3304	14.2569	14.3176	14.351	14.4042	14.1272	13.3178	13.9606
D3YXL1;Q8C373;Q9CQA9	Ntpcr	Nucleoside-triphosphatase, cancer-related;Nucleoside-triphosphatase, cancer-related;Cancer-related nucleoside-triphosphatase homolog	14.4819	15.1683	13.0544	13.8158	13.4566	13.3454	14.2226	13.6021	13.7406	12.65	13.0994	13.0013	13.4111	12.5834	11.9441	13.5082	13.6345	12.8786
D3YXN0;D3Z0D6;P61967	Ap1s1	Adaptor protein complex AP-1, sigma 1 (Fragment);AP complex subunit sigma (Fragment);AP-1 complex subunit sigma-1A	13.6526	14.176	13.7568	13.0391	14.0102	14.1393	13.476	13.9922	14.244	14.122	13.8889	13.7856	13.7834	13.8757	13.9717	13.9129	13.9261	13.7998
D3YXP6;Q9D1G2	Pmvk	Phosphomevalonate kinase	11.1251	10.4848	10.315	10.2719	11.4135	11.2355	11.8259	10.3973	11.1492	11.0508	11.4739	11.4279	11.2682	11.0419	11.1911	10.3592	10.7043	8.95591
D3YXR5;D3Z3A6;Q60953	Pml	Promyelocytic leukemia;Promyelocytic leukemia;Protein PML	15.0051	14.2654	15.0564	14.7403	14.4585	14.7509	14.2993	14.4548	14.9088	14.704	14.3388	14.6476	15.0087	14.5968	14.7771	14.7475	14.8956	14.8637
D3YXU8;Q91ZJ9	Hyal1	Hyaluronidase;Hyaluronidase-1	14.0249	14.5552	13.6402	12.8539	14.2396	14.1699	14.0651	14.4859	14.4303	14.2298	14.5826	13.8446	14.0813	14.4748	14.3013	14.4669	13.3931	13.823
D3YXZ3;Q91YS4	Klc2	Kinesin light chain	15.3518	14.8505	15.3553	15.6737	15.3797	15.2563	15.4498	15.2154	15.4019	15.3402	15.4657	15.261	15.4467	15.316	15.3785	15.339	15.3527	15.4136
D3YXZ5;Q91WT8	Rbm47	RNA-binding protein 47	14.2849	14.517	14.5206	14.6541	14.4681	14.5104	14.4254	14.4192	14.387	14.5854	14.3448	14.6152	14.3919	14.5646	14.2794	14.5548	14.236	14.5138
D3YY02;D3Z4H6;P52912	Tia1	Cytotoxic granule-associated RNA binding protein 1;Cytotoxic granule-associated RNA binding protein 1;Cytotoxic granule associated RNA binding protein TIA1	13.1165	12.6982	13.0016	12.7351	12.8698	12.6982	13.0715	12.6865	13.0964	12.425	12.8238	12.6137	13.0818	12.7526	13.0507	12.7822	12.7139	12.576
D3YY09;F6T9K1;Q9D6N5	Drap1	DR1 associated protein 1;DR1 associated protein 1;Dr1-associated corepressor	13.0545	14.2532	13.9605	13.9201	14.1822	14.2222	13.8373	14.1817	14.2678	14.3466	14.2462	14.0279	13.8628	14.2022	14.2879	14.0578	13.3161	14.0757
D3YYB0;D6RH49;Q6ZWY3	Rps27l	40S ribosomal protein S27;40S ribosomal protein S27;Small ribosomal subunit protein eS27-like	15.5739	15.1936	15.7637	15.3399	15.5839	15.3532	15.4837	15.3945	15.649	15.4945	15.5078	15.4311	15.6178	15.3354	15.4522	15.3456	15.6792	15.5268
D3YYC2;G3UXH5	Drap1	DR1 associated protein 1	12.9947	12.5729	13.4405	13.3274	12.7443	12.6572	13.1048	12.5921	12.7941	12.7253	12.5783	13.1088	13.0732	13.0544	12.4886	12.8896	12.7958	13.1811
D3YYE1;D3Z7M9;O35381	Anp32a	Acidic leucine-rich nuclear phosphoprotein 32 family member (Fragment);Acidic leucine-rich nuclear phosphoprotein 32 family member;Acidic leucine-rich nuclear phosphoprotein 32 family member A	11.9106	14.1018	12.6816	12.2882	13.667	14.009	13.4777	14.1187	14.3659	14.2063	14.305	13.901	14.0038	13.811	14.4745	13.9979	11.7423	14.075
D3YYG8;D3Z252;D3Z398;Q3U125;Q9CYH2	Prxl2a	Peroxiredoxin-like 2A (Fragment);Peroxiredoxin-like 2A (Fragment);Peroxiredoxin-like 2A (Fragment);Peroxiredoxin-like 2A;Peroxiredoxin-like 2A	14.832	14.0609	14.0437	14.4044	14.6308	14.8529	14.8943	14.5026	15.0478	14.6434	15.002	14.5211	14.4205	14.5271	14.2999	14.8017	14.3457	14.7718
D3YYI3;D3Z3Z8;P60898	Polr2i	DNA-directed RNA polymerase subunit;Polymerase (RNA) II (DNA directed) polypeptide I (Fragment);DNA-directed RNA polymerase II subunit RPB9	15.8273	15.5442	15.4222	15.717	15.4211	15.2086	14.9845	15.3206	15.1239	15.0142	15.3156	15.3504	15.2799	15.3799	15.246	15.1751	15.5409	15.3751
D3YYK8;E9Q6X0;Q8R001	Mapre2	Microtubule-associated protein, RP/EB family, member 2 (Fragment);Microtubule-associated protein, RP/EB family, member 2;Microtubule-associated protein RP/EB family member 2	14.1209	13.022	14.0917	14.4942	13.7508	14.2436	14.2085	13.6351	13.6039	14.2359	14.0219	14.2427	14.4389	14.3724	13.7828	13.9871	14.4068	14.6165
D3YYL1;Q921K9	Bcl7b	B cell CLL/lymphoma 7B;B-cell CLL/lymphoma 7 protein family member B	14.7199	13.9257	14.6187	13.7826	14.4814	14.1793	13.9836	14.2064	14.7866	14.0963	14.2287	13.9999	14.4475	13.5659	14.6145	14.3371	14.4905	14.4708
D3YYM6;D3Z1S8;P97461	Rps5	Small ribosomal subunit protein uS7 (Fragment);Small ribosomal subunit protein uS7 (Fragment);Small ribosomal subunit protein uS7	16.6801	16.6362	16.7412	16.7317	16.5244	16.5987	16.4174	16.6106	16.2165	16.3938	16.5632	16.6644	16.4876	16.6881	16.2332	16.3771	16.5356	16.325
D3YYN3;F6SGT4;Q9D753	Exosc8	Ribosomal RNA-processing protein 43 (Fragment);Ribosomal RNA-processing protein 43 (Fragment);Exosome complex component RRP43	15.6601	15.1842	15.739	15.4833	15.7628	15.6937	15.6498	15.6348	15.788	15.511	15.8051	15.647	15.7486	15.4276	15.6148	15.606	15.6182	15.8927
D3YYR5;D3Z5U5;Q9Z256;Q9Z257	P2rx4	Purinergic receptor P2X, ligand-gated ion channel 4;P2X purinoceptor;P2X purinoceptor;P2X purinoceptor	16.5048	15.8217	16.4404	15.9905	16.3997	16.1885	16.4083	16.0019	16.4342	16.0035	16.2762	16.0747	16.3497	15.9999	16.3298	16.1482	16.5916	16.2528
D3YYT1;Q922P9	Glyr1	Cytokine-like nuclear factor N-PAC	14.8761	14.6359	14.493	15.0402	14.8871	14.976	15.4578	14.7938	14.8879	15.1969	15.314	14.9767	15.3331	15.4215	14.9664	14.7993	15.0555	15.0508
D3YYU6;D3YZR1;D3Z6S3;Q9JHE7	Tssc4	U5 small nuclear ribonucleoprotein TSSC4 (Fragment);U5 small nuclear ribonucleoprotein TSSC4 (Fragment);U5 small nuclear ribonucleoprotein TSSC4 (Fragment);U5 small nuclear ribonucleoprotein TSSC4	14.3132	13.8567	14.0843	14.0122	14.105	13.8126	14.1822	13.9455	14.1981	13.9961	14.1602	14.0989	14.352	13.9169	14.1594	14.0475	14.1877	14.1438
D3YYW8;Q91V81	Rbm42	RNA-binding protein 42	14.0029	13.408	13.8734	13.3824	13.7962	13.6892	14.0422	13.6955	13.8933	13.5571	13.9477	13.4936	13.7774	13.3818	13.9027	13.6502	13.8486	13.7605
D3YZ08;O35144	Terf2	Telomeric repeat-binding factor;Telomeric repeat-binding factor 2	12.7817	13.0756	12.5536	12.8352	12.6362	12.5699	12.5242	12.8435	12.8196	12.6077	12.7509	12.7284	12.5235	12.9649	12.675	12.69	13.1035	12.1633
D3YZ09;Q9CY66	Gar1	H/ACA ribonucleoprotein complex subunit (Fragment);H/ACA ribonucleoprotein complex subunit 1	11.4123	12.693	10.6913	11.1939	11.8859	12.3679	12.5173	12.7879	12.7758	13.4845	13.5252	12.677	12.1026	13.3597	12.7628	12.6941	9.71079	11.5999
D3YZ54;E9PWM4;Q9QXE0	Hacl1	2-hydroxyacyl-CoA lyase;2-hydroxyacyl-CoA lyase;2-hydroxyacyl-CoA lyase 1	10.995	13.2602	13.3216	13.5416	13.4547	13.0161	11.4646	12.8525	13.1801	12.7482	13.0811	13.5939	13.0117	12.9951	12.7664	12.8494	13.6556	12.6882
D3YZ57;P39688	Fyn	Tyrosine-protein kinase;Tyrosine-protein kinase Fyn	13.3429	13.5245	13.4666	13.6869	13.1442	13.6694	13.6728	13.5706	13.5438	13.9067	13.7945	13.7663	13.7001	13.6273	13.5598	13.4875	13.6083	13.5478
D3YZ86;Q8VDV3	Rab3il1	RAB3A interacting protein (rabin3)-like 1;Guanine nucleotide exchange factor for Rab-3A	14.7346	14.6508	14.8318	14.0003	14.9623	14.6727	15.1357	14.7465	15.0203	15.1076	15.1646	14.6328	14.7277	14.9532	14.7983	14.6649	14.7565	14.5443
D3YZ98;E9QLS6;Q6PF93	Pik3c3	Phosphatidylinositol 3-kinase catalytic subunit type 3	13.3881	13.1836	13.5303	13.6812	13.4289	13.2902	13.3825	13.4016	13.3021	13.3394	13.2863	13.2823	13.5161	13.4041	13.3636	13.3965	13.3687	13.4496
D3YZC7;D3YZC8;Q8R3B7	Brd8	Bromodomain containing 8;Bromodomain containing 8;Bromodomain-containing protein 8	12.2939	11.0674	12.4196	11.5871	12.1203	11.3986	11.2182	11.454	11.7586	11.2918	11.5484	11.7074	12.0598	11.1714	11.861	11.7823	11.9006	12.0194
D3YZH8;Q9R099	Tbl2	Transducin (beta)-like 2 (Fragment);Transducin beta-like protein 2	14.3505	13.4043	14.2519	14.4557	14.3379	14.2174	13.7351	13.8582	14.2344	14.2205	13.3301	14.2841	14.4494	14.6696	14.4064	13.3785	14.6563	13.9977
D3YZP9	Ccdc6	Coiled-coil domain-containing protein 6	14.6699	14.5683	14.4079	14.6927	14.4718	14.6656	14.5163	14.715	14.6042	14.5797	14.6514	14.7268	14.6108	14.5792	14.62	14.7256	14.5729	14.7119
D3YZQ6;Q8VEA8	Rab7b	RAB7B, member RAS oncogene family;Ras-related protein Rab-7b	13.8857	13.9507	14.0932	14.084	14.0438	13.9826	13.9557	14.0433	13.9732	14.0243	14.1301	14.0206	14.0486	14.1442	14.0667	14.1234	14.1331	14.1778
D3YZY2;D6RI42;E9PWW6;E9Q8M5;Q8C6Z3	Zc3h7a	Zinc finger CCCH type containing 7 A (Fragment);Zinc finger CCCH type containing 7 A;Zinc finger CCCH type containing 7 A;Zinc finger CCCH type containing 7 A (Fragment);Zinc finger CCCH type containing 7 A (Fragment)	14.837	14.8281	15.011	14.9978	14.6936	14.6867	14.7801	14.8969	15.0545	14.9322	15.041	15.1184	15.3863	14.9338	15.0322	15.2	15.401	15.2236
D3YZZ5;E9Q7G1	Tmed7	Transmembrane p24 trafficking protein 7	16.3046	15.9053	16.0629	15.685	16.0601	15.9769	16.2911	15.69	16.1157	15.9809	15.702	15.7181	15.6884	15.7841	15.9733	15.7914	16.3644	15.6565
D3Z030;F7AI27;Q6EDY6	Carmil1	Capping protein regulator and myosin 1 linker 1;Capping protein regulator and myosin 1 linker 1 (Fragment);F-actin-uncapping protein LRRC16A	14.9304	14.5901	14.8603	14.9047	14.7519	14.842	14.8491	14.8194	14.7573	14.8244	14.7364	14.8986	14.8829	15.1053	14.8708	14.8642	14.3887	14.7256
D3Z039;Q80VZ7;Q99JG7	Tnip2	TNFAIP3 interacting protein 2;TNFAIP3 interacting protein 2;TNFAIP3-interacting protein 2	13.8354	11.8889	12.9972	12.4898	12.2097	12.5144	11.4637	12.3692	12.4873	12.572	12.1409	11.3526	12.5899	11.6847	12.0008	12.6112	12.8307	12.9983
D3Z041;P41216	Acsl1	Long-chain-fatty-acid--CoA ligase;Long-chain-fatty-acid--CoA ligase 1	16.7292	16.6693	16.6628	16.7073	16.7193	17.0364	16.822	16.8728	17.0513	16.874	16.9712	16.8326	16.956	16.7635	17.0398	16.9716	16.8369	16.863
D3Z061	Uba6	Ubiquitin-like modifier activating enzyme 6	12.6197	12.4448	12.9463	13.6532	12.318	12.7846	13.0916	12.3737	12.4141	13.0087	12.2706	13.4091	13.0585	13.3322	12.5717	13.2832	12.195	13.3605
D3Z079;D3Z2Q2;Q8K400	Stxbp5	Syntaxin binding protein 5 (tomosyn);Syntaxin binding protein 5 (tomosyn);Syntaxin-binding protein 5	14.0621	13.8778	14.0453	14.3052	14.0041	13.9295	13.9496	13.92	13.886	13.9017	13.8133	14.0822	13.9443	14.0369	13.8351	13.939	13.9546	14.1024
D3Z0D8;P11157	Rrm2	Ribonucleoside-diphosphate reductase subunit M2 (Fragment);Ribonucleoside-diphosphate reductase subunit M2	12.2105	9.00312	11.4544	10.5701	11.8523	9.4733	12.2982	10.2073	10.3873	9.58577	12.193	10.5202	11.6572	9.61789	12.0759	9.89602	11.431	11.0749
D3Z0F5;O88545	Cops6	COP9 signalosome complex subunit 6	15.1131	14.9235	14.7952	14.8952	14.8663	14.3717	14.4502	14.8342	14.7424	14.9796	15.0259	14.6456	14.5004	15.5353	15.0541	14.8205	14.8412	15.1563
D3Z0I5;Q922Y2	Trim59	Tripartite motif-containing 59 (Fragment);Tripartite motif-containing protein 59	13.7606	13.749	13.6787	14.0207	13.7573	13.6638	13.6915	13.6927	13.7192	10.4581	13.683	14.0884	13.7916	13.5898	13.6346	13.7283	13.7642	13.8519
D3Z0L4;Q9CRB9;Q9D9P1;S4R238	Chchd3	Coiled-coil-helix-coiled-coil-helix domain containing 3 (Fragment);MICOS complex subunit Mic19;Coiled-coil-helix-coiled-coil-helix domain containing 3;Coiled-coil-helix-coiled-coil-helix domain containing 3	16.8852	17.3124	16.938	17.089	17.1158	17.1409	17.1587	17.1636	17.1881	17.2395	17.237	17.1967	17.149	17.2958	17.1026	17.1987	16.8791	17.1055
D3Z0M9	Ddx23	RNA helicase	16.0342	15.8634	15.9806	15.8074	15.884	15.7957	15.824	15.8685	15.9295	15.6916	15.7298	15.7889	15.8078	15.7556	15.9134	15.7285	15.7943	15.7406
D3Z0Q4;D3Z4L1;Q3URQ7	Mthfsd	Methenyltetrahydrofolate synthetase domain containing;Methenyltetrahydrofolate synthetase domain containing;Methenyltetrahydrofolate synthase domain-containing protein	13.297	12.3722	13.3339	12.2591	13.3971	13.0722	13.3895	12.2807	13.2358	12.6619	13.13	12.6022	13.1367	12.9448	13.4225	12.9139	13.0771	13.4254
D3Z0Q9	Slc9a6	Solute carrier family 9 (sodium/hydrogen exchanger), member 6 (Fragment)	10.3707	11.9392	10.573	10.8055	12.1101	11.6217	11.5555	11.5094	10.8935	11.4832	11.2095	9.48407	10.5666	11.2802	11.7338	12.1449	11.3033	10.8792
D3Z0R8;Q8BGB2	Ttc7;Ttc7a	Tetratricopeptide repeat domain 7;Tetratricopeptide repeat protein 7A	10.7743	11.4618	12.0001	10.1573	11.8091	11.2525	11.6713	11.8229	11.9957	11.0863	11.7119	10.8417	11.2804	10.9786	11.7346	11.6923	11.2289	11.8957
D3Z125;D3Z7X7;E9PUA7;F8WHQ1;Q62393	Tpd52	Tumor protein D52 (Fragment);Tumor protein D52 (Fragment);Tumor protein D52;Tumor protein D52;Tumor protein D52	19.399	18.7297	19.4177	18.8562	19.3786	19.168	19.027	18.8394	19.1292	19.184	18.6238	18.9144	18.8442	18.7855	19.0339	18.9312	19.6974	19.1315
D3Z132;Q5U4D9	Thoc6	THO complex 6;THO complex subunit 6 homolog	15.5704	15.6733	15.5446	15.6602	15.4558	15.5458	15.6903	15.5726	15.589	15.595	15.7195	15.6384	15.5753	15.5952	15.556	15.708	15.6714	15.5978
D3Z183	Mfsd6	Major facilitator superfamily domain containing 6	12.9357	12.8549	12.36	12.9372	12.5077	13.0541	12.7383	12.9948	12.5643	12.8761	12.8062	12.9331	12.5692	13.1683	12.4743	12.9921	12.3402	12.5007
D3Z197;D3Z357;Q6P2L6	Nsd3	Nuclear receptor binding SET domain protein 3;Nuclear receptor binding SET domain protein 3;Histone-lysine N-methyltransferase NSD3	13.07	12.538	12.9803	12.803	12.6696	12.775	12.7412	12.4549	12.6731	12.5398	12.3421	12.5953	12.6549	12.4038	12.6959	12.517	12.9601	12.8451
D3Z1G7;Q9D273	Mmab	Methylmalonic aciduria (cobalamin deficiency) cblB type homolog (human);Corrinoid adenosyltransferase MMAB	12.2225	12.0283	11.9297	11.4127	11.6563	11.2652	12.1292	10.0671	11.5579	10.9234	12.1325	11.3165	11.7772	11.5387	12.0473	11.4317	11.9587	11.0435
D3Z1H9;Q9JL62	Gltp	Glycolipid transfer protein	16.6457	17.0906	16.9246	17.0303	16.9955	17.0172	17.0211	17.101	17.0432	17.2248	17.0235	17.1335	17.0817	17.3176	16.9312	17.0006	16.7645	17.1564
D3Z1N4;D3Z1W6;E9Q4Y5;E9Q7L2;E9Q7L3;F8VQD1;Q8BSQ9	Pbrm1	Polybromo 1;Polybromo 1;Polybromo 1;Polybromo 1;Polybromo 1;Polybromo 1;Protein polybromo-1	12.5994	12.717	12.4235	12.5493	12.4842	12.2895	12.1806	12.4325	12.4352	12.3362	12.8038	12.5226	12.5926	12.6245	12.6998	12.257	11.9578	12.1796
D3Z226;Q925Q3	Slc8b1	Solute carrier family 8 (sodium/lithium/calcium exchanger), member B1;Mitochondrial sodium/calcium exchanger protein	13.5153	13.4796	13.2897	12.7316	13.4168	13.429	13.3174	13.4383	13.6325	13.4836	13.2451	13.3962	13.551	13.0339	13.5541	13.4318	13.6517	13.4223
D3Z2E7;E9Q3L4	Ifi207	Interferon activated gene 207	16.1532	16.0244	16.0737	15.6644	15.9284	16.0423	15.8562	15.9527	16.38	15.7542	16.0974	15.8855	16.1404	15.7749	16.2639	16.0794	16.0129	16.0692
D3Z2H9	Tpm3-rs7	Tropomyosin 3, related sequence 7	17.8312	18.8671	18.2921	18.6502	18.1916	18.4845	18.1707	18.4224	18.1264	18.5568	18.3054	18.5572	18.1208	18.702	18.065	18.3269	17.6572	18.1194
D3Z2J6;Q9D710	Tmx2	Thioredoxin-related transmembrane protein 2	13.7374	14.2418	13.4955	13.989	13.5786	13.3834	13.6545	13.7091	13.5458	13.6018	13.3234	13.7322	13.5083	13.7246	13.4917	13.7589	13.5677	13.5845
D3Z2K2;Q9CR88	Mrps14	Mitochondrial ribosomal protein S14;Small ribosomal subunit protein uS14m	14.3113	14.3858	14.2969	14.3506	14.7591	13.8363	14.7566	13.8753	14.4494	14.4402	14.6223	14.2267	14.6017	14.4847	14.5446	14.4791	14.8843	13.9812
D3Z2T8;E9PUR3	Zfp963;Gm20422	Zinc finger protein 963;Predicted gene 20422 (Fragment)	10.7545	11.1469	11.1928	10.9998	11.4167	10.1944	10.2751	10.7084	10.6743	9.85723	8.92948	10.7847	10.9617	10.7888	10.9398	10.6281	10.2637	10.1031
D3Z2V2;D6RH77;Q6NVF2;Q9Z280	Pld1	Phospholipase D1 (Fragment);Phospholipase;Phospholipase;Phospholipase D1	14.4799	14.5713	14.1297	14.5122	14.2615	14.3555	14.1433	14.451	14.3088	13.9965	14.3294	14.4497	14.3896	14.5021	13.8057	14.4891	14.0786	14.3055
D3Z2W0;D3Z3B6;D3Z410;E9QM75;Q9WUU8	Tnip1	TNFAIP3 interacting protein 1;TNFAIP3 interacting protein 1 (Fragment);TNFAIP3 interacting protein 1 (Fragment);TNFAIP3 interacting protein 1;TNFAIP3-interacting protein 1	13.3728	13.32	13.5328	13.5358	13.149	13.266	13.086	13.2944	13.2117	13.0692	13.4465	13.2843	13.3856	13.1526	13.2497	13.1674	13.5384	13.3344
D3Z341;G3UZ36;Q91VJ1	Aim2	Absent in melanoma 2 (Fragment);Absent in melanoma 2 (Fragment);Interferon-inducible protein AIM2	13.1841	13.1042	13.2198	13.3648	13.0663	13.1896	12.7767	12.4221	13.2779	12.9196	13.3313	13.3845	13.1423	12.8905	13.4247	12.9364	13.5098	13.207
D3Z360	Dpysl4	Dihydropyrimidinase-like 4 (Fragment)	13.9016	13.5321	13.7103	14.1003	13.5019	13.3204	13.1825	13.8428	13.3619	12.8947	12.8173	13.627	12.8178	13.1937	12.9408	13.6412	13.8236	13.6764
D3Z3C3;Q6YGZ1	Hpse	Heparanase	13.3641	13.4119	13.5391	13.6767	13.51	13.3319	13.5202	13.304	13.6817	13.4145	13.4922	13.413	13.5974	13.4242	13.476	13.3251	13.46	13.4361
D3Z3H4;Q6AW69	Cgnl1	Cingulin-like protein 1	11.1628	13.9524	13.8256	13.8406	13.8066	13.7775	13.4713	13.7111	13.6208	13.7281	13.7907	13.7532	13.6821	13.8886	13.8003	13.8046	13.6822	13.7721
D3Z3L3	Trim12c	Tripartite motif-containing 12C	13.9055	13.4468	13.9632	13.2299	13.6521	14.2463	13.4695	14.0651	14.3923	13.6473	14.3991	14.0349	14.3226	13.9524	14.424	14.1043	14.0708	13.2888
D3Z479;Q91WE1	Snx15	Sorting nexin 15;Sorting nexin-15	12.6771	12.6401	12.1956	12.5093	12.364	11.7338	11.7965	12.5117	12.5701	11.7672	11.1799	12.115	11.9611	11.0153	12.848	12.2829	12.2004	12.2175
D3Z487;Q99LD9	Eif2b2	Translation initiation factor eIF2B subunit beta (Fragment);Translation initiation factor eIF2B subunit beta	13.7407	13.6339	13.9739	14.0904	13.9009	13.9906	13.7496	13.7313	13.5157	13.7227	13.4675	13.5267	13.6635	13.6404	13.7016	13.6788	13.701	13.9364
D3Z4C9;D3Z4D6;Q9CQY6	Uqcc2	Mitochondrial nucleoid factor 1;Mitochondrial nucleoid factor 1;Ubiquinol-cytochrome c reductase complex assembly factor 2	14.6102	14.5247	14.3562	13.6872	14.7441	14.4327	14.9103	14.5009	14.624	14.5817	14.5226	13.9171	14.3615	14.3953	14.7539	14.1427	14.7996	14.24
D3Z4E6;Q3ZK22	Vezt	Vezatin	14.6586	14.2702	14.3919	14.5979	14.2625	14.4937	14.3415	14.4189	14.2896	14.2823	14.1223	14.4573	14.3572	14.3598	14.2769	14.3986	14.3962	14.5174
D3Z4K7	Usp5	Ubiquitin specific peptidase 5 (isopeptidase T) (Fragment)	18.2824	17.6197	17.9394	18.0297	17.9782	17.5952	17.9153	17.7151	17.7113	17.4639	17.5482	17.6003	17.7987	17.6327	17.8139	17.7262	18.1381	17.6486
D3Z4L9;Q61333	Tnfaip2	Tumor necrosis factor, alpha-induced protein 2;Tumor necrosis factor alpha-induced protein 2	14.9738	15.1861	15.1106	15.3179	15.1947	15.2236	15.2956	15.3615	15.163	15.342	15.2201	15.3689	15.2251	15.432	15.1732	15.2611	15.0844	15.2878
D3Z4X7;F6ZTU1;Q9QXJ4	Arl10	ADP-ribosylation factor-like 10 (Fragment);ADP-ribosylation factor-like 10 (Fragment);ADP-ribosylation factor-like protein 10	11.4515	12.6509	11.9754	12.2064	11.8463	12.6875	12.0189	12.8728	12.5552	12.9678	12.8542	11.958	12.1983	12.5644	11.9361	12.063	11.6935	12.0515
D3Z512;P56542	Dnase2a;Dnase2	Deoxyribonuclease-2-alpha	11.2531	15.6941	14.4287	14.9001	14.9268	15.2916	15.2826	15.3976	15.4321	15.8139	15.9396	15.5684	15.352	15.8889	15.3678	15.2178	14.6238	15.2342
D3Z553;Q6DG52	Churc1	Churchill domain containing 1;Protein Churchill	14.8636	15.2653	15.205	15.5691	15.0254	15.032	14.8482	15.3347	14.988	15.3389	15.1593	15.4872	15.004	15.0807	15.0073	15.0162	15.0674	15.3625
D3Z568;Q9CQH3	Ndufb5	NADH dehydrogenase [ubiquinone] 1 beta subcomplex subunit 5, mitochondrial;NADH dehydrogenase [ubiquinone] 1 beta subcomplex subunit 5, mitochondrial	15.9121	15.7502	15.6435	15.7581	15.8342	15.7678	15.8227	15.6362	15.7642	15.6596	15.6942	15.7375	15.917	15.6302	15.8668	15.8648	16.0097	15.8975
D3Z598;Q8K4G1	Ltbp4	Latent transforming growth factor beta binding protein 4;Latent-transforming growth factor beta-binding protein 4	14.995	14.2753	14.5165	14.4124	14.6245	14.3422	14.5728	14.4976	14.3779	14.2924	14.2535	14.237	14.1756	14.4306	14.4713	14.1381	14.717	14.0375
D3Z5B2;Q3UFK8	Frmd8	FERM domain-containing protein 8 (Fragment);FERM domain-containing protein 8	14.6919	14.6128	14.5815	14.6274	14.6035	14.5696	14.5409	14.4551	14.5092	14.481	14.4371	14.3386	14.4282	14.4783	14.5619	14.4238	14.6909	14.3991
D3Z5H3;Q9D8V7	Sec11c	Signal peptidase complex catalytic subunit SEC11;Signal peptidase complex catalytic subunit SEC11C	15.0018	15.2009	14.6919	15.0204	15.1591	15.0807	15.5381	15.1466	15.303	15.4181	15.4231	15.4226	15.3003	15.2847	15.096	15.207	15.7775	15.1108
D3Z5I1	Zc3hav1	Zinc finger CCCH type, antiviral 1	16.8079	16.2809	16.2524	16.8389	16.3824	16.3795	16.8951	16.4598	16.3909	16.4986	16.799	16.5542	16.6208	16.6874	16.6094	16.4259	16.8232	16.2746
D3Z5I6;D3Z6V7;E9QAD8;Q5DU25	Iqsec2	IQ motif and Sec7 domain 2;IQ motif and Sec7 domain 2;IQ motif and Sec7 domain 2;IQ motif and SEC7 domain-containing protein 2	12.4312	12.4621	13.181	10.4122	12.4134	12.8201	12.7058	12.463	12.9036	12.4367	13.1714	12.8111	13.1106	11.3794	12.753	12.4886	12.65	12.4771
D3Z5I9;Q9CXK9	Rbm33	RNA binding motif protein 33;RNA-binding protein 33	11.9701	11.2681	12.1963	11.9682	12.3165	12.3175	11.8974	12.3123	12.2325	12.2098	11.787	12.0861	12.129	11.7331	12.0745	12.148	12.1813	12.443
D3Z5K6;G3X8S1;Q9CQV7	Dnajc19	Mitochondrial import inner membrane translocase subunit TIM14	14.471	13.9308	14.4383	13.7352	14.4652	12.7037	14.4353	13.9538	14.0665	14.1123	13.8094	13.7257	13.8837	13.9704	14.2728	13.7822	14.5794	14.0288
D3Z5N5;Q9Z1T6	Pikfyve	1-phosphatidylinositol-3-phosphate 5-kinase;1-phosphatidylinositol 3-phosphate 5-kinase	15.781	15.2871	15.7546	15.5156	15.7593	15.2971	15.4133	15.3809	15.6461	15.3074	15.4389	15.3723	15.6362	15.2864	15.5693	15.4417	15.6806	15.5375
D3Z5R0;Q8C6L5	Cgas	Cyclic GMP-AMP synthase	11.5928	11.0366	11.4794	10.6832	10.786	11.0153	9.96258	9.86492	11.7606	10.4466	10.9133	9.90265	10.5418	10.8223	10.5459	10.3289	11.3034	11.1075
D3Z5T2;Q9D0L7	Armc10	Armadillo repeat containing 10;Armadillo repeat-containing protein 10	15.9728	16.1763	15.6411	15.4507	15.6407	15.4913	15.4675	15.3022	15.2694	15.0173	15.4696	15.6485	15.5903	15.4881	15.3125	15.3091	15.5371	15.316
D3Z600;O09012	Pex5	Peroxisomal targeting signal 1 receptor	13.3925	13.428	13.4371	13.5933	13.559	13.5226	13.4075	13.4984	13.4256	13.3666	13.7903	13.4257	13.5955	13.3623	13.427	13.4034	13.4273	13.4681
D3Z627;P24063	Itgal	Integrin alpha L;Integrin alpha-L	13.8991	13.64	14.185	13.8847	13.5099	13.7105	13.5128	13.7999	14.0046	13.5641	14.0029	13.7343	13.9564	13.4952	13.7494	14.1269	13.5923	13.952
D3Z632;Q64362	Aktip	AKT interacting protein;AKT-interacting protein	12.4738	12.1676	12.5451	13.0339	12.6012	12.7864	12.659	12.7696	12.6902	12.7925	13.0346	13.0449	12.4822	13.1233	12.3416	13.1291	12.5679	12.9597
D3Z645;Q9QZ88	Vps29	Vacuolar protein sorting-associated protein 29	14.857	14.8731	14.9691	14.8832	14.8042	14.7489	14.6672	14.9234	15.0303	14.7476	14.5125	14.7389	14.658	14.8183	14.6583	14.6756	14.7614	14.9617
D3Z656	Synj1	phosphoinositide 5-phosphatase	14.1279	14.6205	14.5746	14.329	14.5886	14.8442	14.8059	14.5967	14.9482	14.7539	14.9705	14.6866	14.8016	14.7171	14.9003	14.5518	14.7144	14.8608
D3Z6C9;Q8BJ48	Nagpa	N-acetylglucosamine-1-phosphodiester alpha-N-acetylglucosaminidase	14.6648	14.3975	14.1143	14.5635	14.2052	13.7228	14.5006	14.2924	14.2123	14.0295	14.1647	14.2011	14.1771	14.5208	14.1055	14.2359	14.4041	13.621
D3Z6D2;E2QRQ3;Q8CJ67	Stau2	Double-stranded RNA-binding protein Staufen homolog 2	12.4437	12.5752	12.6155	12.6457	12.306	12.2615	12.2143	12.3761	12.3431	12.1748	11.8774	12.2019	12.3121	12.2409	12.0956	12.2097	12.5806	12.5665
D3Z6H3;F6XWI6;Q9WUB4	Dctn6	Dynactin subunit 6;Dynactin subunit 6 (Fragment);Dynactin subunit 6	15.4325	15.5525	15.2379	13.8286	15.264	15.4479	15.2866	15.2973	15.3129	15.3744	15.0125	15.1352	15.4243	15.3691	15.4326	15.4683	15.3525	15.1284
D3Z6I0;Q5FWX6;Q8K1Y2	Prkd3	protein kinase C;Serine/threonine-protein kinase;Serine/threonine-protein kinase D3	10.9994	11.1358	11.3541	10.4318	11.013	10.1828	10.9233	10.6708	10.8368	10.8952	11.1852	10.6177	11.4226	10.8535	10.8434	10.6986	10.8481	10.6373
D3Z6I7;E9Q0M9;E9Q9F3;E9QA15;E9QA16;Q8VCQ8;S4R1T7	Cald1	Caldesmon 1;Caldesmon 1;Caldesmon 1 (Fragment);Caldesmon 1;Caldesmon 1;Caldesmon 1;Caldesmon 1	11.3666	11.039	10.9416	10.8031	11.1074	10.6899	11.1179	10.6461	10.7078	10.1539	11.0636	10.701	11.1026	10.5027	11.1216	10.862	10.6508	9.96428
D3Z6U8;E9QAT0;E9QNF5;P35922;Q6AXB7	Fmr1	Fragile X messenger ribonucleoprotein 1;Fragile X messenger ribonucleoprotein 1;Fragile X messenger ribonucleoprotein 1;Fragile X messenger ribonucleoprotein 1;Fragile X mental retardation syndrome 1 homolog	15.1845	14.9065	15.1556	14.9323	15.1981	15.091	15.2611	15.1426	15.2953	15.0939	15.2404	15.1138	15.3083	15.2051	15.3011	15.1787	15.2076	15.132
D3Z6W2;Q06180	Ptpn2	Tyrosine-protein phosphatase non-receptor type;Tyrosine-protein phosphatase non-receptor type 2	13.8417	13.2875	13.599	13.6714	13.4034	13.5472	13.5324	13.4007	13.7948	13.7129	13.5337	13.5154	13.718	13.4921	13.6067	13.7127	13.646	13.6698
D3Z6Y9;D3Z7J7;Q99LN9	Dohh	Deoxyhypusine hydroxylase/monooxygenase;Deoxyhypusine hydroxylase/monooxygenase (Fragment);Deoxyhypusine hydroxylase	13.7415	13.1127	13.3598	13.9616	13.7399	13.4943	14.0463	13.7327	13.5444	13.6524	13.7045	13.6501	13.8193	13.3888	13.865	13.6599	13.2943	13.8201
D3Z6Z7;Q8C2K5	Rasal3	RAS protein activator like 3;RAS protein activator like-3	13.6925	14.0757	14.3348	13.5443	14.0746	14.5618	14.3174	14.4888	14.8173	14.8161	14.6713	14.6094	14.5274	14.4164	14.3125	14.6007	14.0562	14.7997
D3Z700;E9Q6K1;F6YA33;O08811	Ercc2	DNA 5'-3' helicase;DNA 5'-3' helicase;DNA 5'-3' helicase (Fragment);General transcription and DNA repair factor IIH helicase subunit XPD	14.194	13.7816	14.4173	14.2066	14.2108	14.1187	13.8495	14.0949	14.1638	13.8717	13.7305	13.9094	14.0418	13.6978	14.1778	14.182	14.2517	14.3401
D3Z776;Q9JLY0	Socs6	Suppressor of cytokine signaling 6 (Fragment);Suppressor of cytokine signaling 6	8.23513	10.8523	10.8998	10.0548	10.406	7.5619	8.98651	8.26876	8.93714	10.1716	9.81498	9.04944	9.57739	10.8675	8.5345	9.30326	8.46482	10.5835
D3Z780;Q61749	Eif2b4	Translation initiation factor eIF2B subunit delta	14.7349	14.7435	14.1577	14.9587	14.4311	14.3478	14.4917	14.4409	14.1028	14.2797	14.2176	14.5706	14.5156	14.6768	14.4845	14.4964	14.7198	13.5493
D3Z783;P31750	Akt1	non-specific serine/threonine protein kinase;RAC-alpha serine/threonine-protein kinase	12.3148	12.4923	11.0494	11.6494	12.3313	12.4711	12.4393	12.9395	12.5466	12.7383	12.8833	12.747	12.8462	12.7609	12.6692	13.2698	11.0111	12.6884
D3Z794;H7BWX9;P61957	Sumo2	Small ubiquitin-like modifier 2;Small ubiquitin-like modifier 2;Small ubiquitin-related modifier 2	14.9853	15.0743	15.0082	14.8869	14.8309	14.6431	14.8202	14.6258	14.7407	14.6791	14.7728	14.7459	14.8313	14.5954	14.6402	14.6616	14.8366	14.2301
D3Z7B1;Q80U62	Rubcn	RUN domain and cysteine-rich domain containing, Beclin 1-interacting protein;Run domain Beclin-1-interacting and cysteine-rich domain-containing protein	13.23	12.8182	13.3644	13.0355	13.0172	12.9128	12.8849	13.1307	13.0126	12.8239	12.813	13.0713	13.0447	12.7366	13.0553	13.1469	13.0629	12.8149
D3Z7C0;Q9Z2Q5	Mrpl40	Large ribosomal subunit protein mL40	15.264	14.8376	14.8151	14.5096	15.1199	14.7682	15.1683	14.5894	14.6978	14.7235	14.877	14.1119	14.6963	14.5917	14.8575	14.4147	15.3781	14.4169
D3Z7C6;Q9R0Q7	Ptges3	Prostaglandin E synthase 3	16.9349	16.9008	17.1354	16.9819	17.0519	17.2915	17.1423	17.074	17.113	17.1368	17.1605	17.0024	17.2547	17.3486	17.1385	17.0595	16.9995	17.3604
D3Z7D3;F8WI56;Q8BWT5	Dip2a	Disco interacting protein 2 homolog A;Disco interacting protein 2 homolog A;Disco-interacting protein 2 homolog A	13.866	13.8322	13.5813	13.8676	13.4365	13.7179	13.8076	13.8058	13.6309	13.4182	13.5563	13.5591	13.4259	13.5439	13.5713	13.5779	13.9522	13.8085
D3Z7E5;Q2NL51	Gsk3a	[tau protein] kinase;Glycogen synthase kinase-3 alpha	14.1915	14.8604	14.4995	14.6229	14.3886	14.715	14.6818	14.6202	14.61	14.7748	14.7165	14.8502	14.7482	14.8926	14.8233	14.7284	14.5712	14.6693
D3Z7E6;Q61205	Pafah1b3	Platelet-activating factor acetylhydrolase IB subunit alpha1	16.8159	17.2369	17.0223	17.1491	16.9686	17.0968	16.9843	17.2054	17.2185	17.3121	17.1686	17.2559	17.1523	17.2546	17.0598	17.118	16.9346	17.2242
D3Z7I0;Q3UU56;Q8BL74	Gtf3c2;Gm29609;Gtf3c2	General transcription factor IIIC, polypeptide 2, beta;Predicted gene 29609;General transcription factor 3C polypeptide 2	12.5885	12.5895	13.0136	11.0613	12.751	12.5673	12.6234	12.3526	12.5942	12.4416	12.4239	12.4172	12.7883	12.385	12.8851	12.7372	12.9668	12.4795
D3Z7M5;Q9CPT5	Nop16	Nucleolar protein 16	15.0415	15.6091	15.2251	15.0256	15.4274	15.1774	15.3843	15.3592	15.4381	15.4566	15.53	15.4959	15.2078	15.4911	15.3823	15.3265	15.0787	15.122
D3Z7P0;Q8K3W0	Babam2	BRISC and BRCA1-A complex member 2	12.8133	13.2854	12.732	12.8627	12.9188	13.187	13.2246	13.2533	13.1214	13.2638	13.4058	13.1875	13.3511	13.6744	13.4013	13.0817	12.4116	13.2747
D3Z7P3	Gls	Glutaminase kidney isoform, mitochondrial	15.7304	15.556	15.5898	15.3548	15.9507	15.3354	16.0376	15.3339	15.4942	15.307	15.5958	15.129	15.4573	15.3374	15.7162	15.1966	16.0432	14.9726
D3Z7R7;G3X9Q3;Q3TBD2	Arhgap45	Rho GTPase activating protein 45;Rho GTPase activating protein 45;Rho GTPase-activating protein 45	17.3033	17.4153	17.2109	17.4687	17.3212	17.2765	17.3641	17.4089	17.2981	17.3605	17.4028	17.3698	17.2894	17.4248	17.3206	17.3529	17.1308	17.3502
D3Z7U7;Q8BH64	Ehd2	EH-domain containing 2 (Fragment);EH domain-containing protein 2	15.4094	16.4251	16.017	16.2168	16.187	16.5942	16.3405	16.5918	16.4662	16.6516	16.5466	16.6329	16.4678	16.7296	16.5618	16.6429	15.7866	16.5842
D3Z7V3;F8WIH0;H7BX64;Q3URD3	Slmap	Sarcolemma associated protein;Sarcolemma associated protein (Fragment);Sarcolemma associated protein;Sarcolemmal membrane-associated protein	14.7348	13.1816	14.0124	13.7211	14.0575	13.1949	13.5386	13.1532	13.5521	9.9236	11.667	13.3861	13.7873	10.6597	13.2682	13.6854	14.2347	13.6516
D3Z7W0;Q9D7P6	Iscu	Iron-sulfur cluster assembly enzyme;Iron-sulfur cluster assembly enzyme ISCU	11.0146	9.99619	10.4438	9.33864	10.9294	11.5684	11.8857	10.9802	11.5506	11.7851	12.1359	10.8793	11.5786	11.591	12.1752	11.3235	11.4144	11.2272
D6RCU1;Q8K4B2	Irak3	Interleukin-1 receptor-associated kinase 3	12.0198	11.9663	12.0338	12.3629	12.4747	12.346	12.2617	12.1236	12.3434	12.2261	12.113	11.8516	11.8683	12.5355	12.2464	12.5333	12.0031	12.375
D6RDC1;D6RFP3;D6RIR0;Q8K1A5	Tmem41b	Transmembrane protein 41B	13.5782	13.3656	13.5476	13.7002	13.2848	13.4473	12.9275	13.3619	13.1311	13.2707	13.1644	13.5969	13.2923	13.5238	12.9336	13.1942	13.3716	14.0535
D6REU0;Q9CV28	Mindy3	Ubiquitin carboxyl-terminal hydrolase MINDY (Fragment);Ubiquitin carboxyl-terminal hydrolase MINDY-3	15.8518	15.5671	16.7218	15.7553	15.5697	15.5455	15.4403	15.652	15.512	15.5756	15.6235	16.7705	15.6572	15.6265	16.6492	15.7605	16.5612	15.6479
D6RFU2;Q99LR1	Abhd12	Lysophosphatidylserine lipase ABHD12	16.3762	17.1976	16.0828	16.424	16.6393	16.9671	17.2395	16.8522	16.7065	16.7481	16.9775	16.8149	16.6844	16.9832	16.9853	16.8689	17.3085	16.542
D6RG69;F6WM75;Q9D162	Ccdc167	Coiled-coil domain-containing protein 167;Coiled-coil domain-containing protein 167 (Fragment);Coiled-coil domain-containing protein 167	14.8176	14.497	14.6016	14.703	14.6163	14.4911	14.3371	14.4767	14.6292	14.4376	14.0488	14.5031	14.566	14.4374	14.5099	14.653	14.6792	14.7536
D6RGM1;Q3UI84;Q99J62	Rfc4	Replication factor C (activator 1) 4 (Fragment);Replication factor C (activator 1) 4;Replication factor C subunit 4	13.0887	13.1281	13.4082	12.9913	13.3539	13.0357	13.2205	12.9725	13.0403	12.9414	12.9911	12.9619	13.0665	13.0284	13.0764	12.5312	12.8868	13.2315
D6RHN4;D6RIP0;Q3UXD9;Q99MZ7	Pecr	Peroxisomal trans-2-enoyl-CoA reductase	12.5268	12.7841	12.7173	12.9864	12.9575	12.9694	13.0379	12.6471	12.63	12.9576	12.9753	12.7267	12.7514	13.0243	13.0498	12.6718	13.254	12.5507
D6RI31;Q8BFQ6	Slc49a4	Solute carrier family 49 member 4	14.9473	15.0237	14.7303	9.46263	15.006	14.8462	14.923	14.4696	15.009	14.7284	14.8185	14.4961	14.5036	14.8267	14.9651	14.8951	15.0039	14.7059
D6RJK3	Hfm1	HFM1, ATP-dependent DNA helicase homolog	14.4643	13.8198	13.24	15.5018	13.4489	13.1584	14.4215	14.4093	12.4067	13.3765	13.8267	14.7269	14.3867	13.9577	13.6419	14.1381	14.1889	13.2578
D6RJM2;Q9D5J6	Shpk	Sedoheptulokinase	12.8734	12.9663	12.7096	12.766	13.1408	13.1854	12.7784	12.6816	12.7395	13.1416	12.9823	12.2881	13.094	12.9876	13.0541	12.6083	12.1929	12.7014
E0CX23;E0CXP6;E0CYZ5;E0CZ38;E0CZ61	Umad1;Umad1;Umad1;Gm45062;Umad1	UMAP1-MVP12 associated (UMA) domain containing 1;UMAP1-MVP12 associated (UMA) domain containing 1;UMAP1-MVP12 associated (UMA) domain containing 1;Predicted gene 45062;UMAP1-MVP12 associated (UMA) domain containing 1 (Fragment)	14.7791	14.925	15.0699	14.9627	15.1178	14.5977	14.7567	14.9822	15.0023	14.9125	14.8807	15.0436	15.1591	15.0606	14.8162	14.9637	15.1313	14.8149
E0CX65	Sirpa	Signal-regulatory protein alpha	18.4565	18.211	18.3675	18.4922	18.494	18.198	18.587	18.1479	18.3112	18.3548	18.521	18.5331	18.5499	18.4725	18.3417	18.2607	18.6686	18.3338
E0CXE7;Q5SUQ9	Ctc1	CST complex subunit CTC1	12.9983	12.8454	13.2804	12.6649	13.3472	12.6108	13.4159	13.3436	13.1566	12.8869	13.3878	12.6052	13.0474	12.7921	13.2019	13.2003	13.144	13.0932
E0CXS2;E0CXS9;E0CXU1;E0CY14;F6TS96;F8WIE2;Q08122;Q3TY99	Tle3	Transducin-like enhancer of split 3;Transducin-like enhancer of split 3;Transducin-like enhancer of split 3;Transducin-like enhancer of split 3;Transducin-like enhancer of split 3 (Fragment);Transducin-like enhancer of split 3;Transducin-like enhancer protein 3;Transducin-like enhancer of split 3	14.4482	13.9476	14.2413	14.2868	14.2755	14.0461	14.2674	14.1597	14.2285	14.0404	14.2574	14.0812	14.2693	14.1272	14.1986	13.8261	14.3837	13.9142
E0CXS3;Q9D9V3	Echdc1	Ethylmalonyl-CoA decarboxylase (Fragment);Ethylmalonyl-CoA decarboxylase	14.9165	15.0116	15.109	15.0941	15.0565	15.196	14.9339	15.12	14.9351	15.0087	14.8997	14.8623	15.1057	15.1566	15.3819	14.9742	14.8045	15.2732
E0CXT3;Q76I79	Ssh1	Slingshot protein phosphatase 1;Protein phosphatase Slingshot homolog 1	12.2801	11.8061	12.4237	12.4416	12.6976	11.3839	12.4824	12.0581	12.315	12.3553	12.4248	12.0906	12.2612	11.9689	12.539	12.1601	12.4534	12.2072
E0CXW2;E9PUK2;Q80V03	Adck5	AarF domain containing kinase 5;AarF domain containing kinase 5;Uncharacterized aarF domain-containing protein kinase 5	12.2264	11.3859	12.2331	11.5866	12.4394	12.4604	12.3947	12.0148	12.3346	12.0103	12.2643	12.0017	12.0208	12.1126	12.3235	11.8971	12.0204	11.8695
E0CY81;Q62511	Gm44505;Zfp91	Predicted readthrough transcript (NMD candidate), 44505;E3 ubiquitin-protein ligase ZFP91	11.5989	11.6364	11.5327	0.0567786	11.0034	9.12719	11.0191	9.69546	10.028	11.8344	11.4438	10.712	11.2746	10.6349	11.7995	11.6069	10.6237	11.5499
E0CY88	Cyb5a	Cytochrome b5	15.0746	12.0128	14.9554	13.4392	14.0895	13.6388	12.1124	12.9292	14.4073	12.356	12.852	12.984	14.7457	11.64	14.2948	14.1079	15.1899	14.0576
E0CYF5;E0CYK4;Q9D0U6	Maf1	Repressor of RNA polymerase III transcription MAF1;Repressor of RNA polymerase III transcription MAF1 homolog (Fragment);Repressor of RNA polymerase III transcription MAF1 homolog	13.5892	13.1673	13.4428	13.1642	13.4767	13.2464	13.3969	13.3758	13.3965	13.267	13.2098	13.1821	13.4755	13.3142	13.5071	13.3075	13.3846	13.4646
E0CYH0;Q9ER69	Wtap	Pre-mRNA-splicing regulator WTAP	13.4756	13.2563	13.8101	13.6576	13.7707	13.6479	13.9953	13.5593	13.579	13.7641	13.8704	13.7625	13.9229	13.9572	13.6341	13.6508	13.8216	13.6185
E0CYH7;E0CYM1;Q6P6L0	Filip1l	Filamin A interacting protein 1-like;Filamin A interacting protein 1-like;Filamin A-interacting protein 1-like	11.265	9.79181	11.4414	10.2519	10.6323	10.4213	9.99263	10.275	11.0207	10.4777	10.8517	10.4574	11.1957	8.74259	11.0373	10.1559	11.6966	10.2901
E0CYI9;E9PWI6;Q8CHG3	Gcc2	GRIP and coiled-coil domain containing 2;GRIP and coiled-coil domain containing 2;GRIP and coiled-coil domain-containing protein 2	14.0227	14.013	14.0696	14.0031	14.0789	14.088	14.0061	14.0482	14.0749	14.0401	13.9586	13.998	14.1498	14.0216	14.0997	14.0313	14.062	14.2176
E0CYU0;E9Q3I3;F6SRZ4;Q5DU57	Spata13	Spermatogenesis associated 13;Spermatogenesis associated 13;Spermatogenesis associated 13 (Fragment);Spermatogenesis-associated protein 13	12.4937	12.4031	12.3464	11.3828	11.4192	10.3469	11.7096	11.7105	12.1125	11.3108	11.7992	11.953	12.2938	11.7392	12.2778	11.8709	12.2546	12.111
E0CYV0;E9PWE0;F7D432;P23506	Pcmt1	Protein-L-isoaspartate O-methyltransferase;Protein-L-isoaspartate O-methyltransferase;Protein-L-isoaspartate O-methyltransferase;Protein-L-isoaspartate(D-aspartate) O-methyltransferase	14.4874	13.6743	14.8975	14.9921	14.646	13.82	14.6941	14.4944	14.7793	14.6262	14.0394	14.4891	14.62	13.7715	14.5055	14.1155	15.2421	15.095
E0CYX9;Q3TC33	Ccdc127	Coiled-coil domain containing 127 (Fragment);Coiled-coil domain-containing protein 127	12.6564	12.7604	12.715	12.9215	12.8529	12.9309	12.2813	12.9681	12.9886	12.5152	12.1524	12.8041	12.7695	12.7858	13.185	13.0308	12.6338	12.5746
E0CZ22	Mroh1	Maestro heat-like repeat family member 1	16.7606	17.053	16.8293	16.7116	16.7628	16.7823	16.8581	16.714	16.8149	16.8785	16.8944	16.746	16.7609	16.7898	16.767	16.6551	16.7545	16.5058
E0CZ72;P28740	Kif2a	Kinesin-like protein;Kinesin-like protein KIF2A	12.0996	13.7393	12.8322	12.7482	13.2414	13.5485	13.2239	13.4586	13.5138	13.5981	13.4044	13.2875	13.0042	13.5011	13.3877	13.5049	12.2139	13.166
E0CZ78;G3X8U7;P48453	Ppp3cb	Serine/threonine-protein phosphatase;Serine/threonine-protein phosphatase;Serine/threonine-protein phosphatase 2B catalytic subunit beta isoform	12.9285	12.9335	12.7587	12.6913	13.0135	12.9367	12.5919	13.0448	12.6742	12.9696	12.7749	12.5959	12.9572	12.7506	12.8628	12.9205	12.5977	12.7306
E0CZE0;Q8VBW6	Nae1	NEDD8-activating enzyme E1 regulatory subunit	16.2465	16.2302	16.2052	16.3012	16.2336	16.1527	16.1408	16.1198	16.0975	16.1995	16.1909	16.2379	16.2197	16.1875	16.1076	16.1639	16.2104	16.2303
E1U8D0	Mtcl2	Microtubule cross-linking factor 2	12.0878	12.7074	12.1626	12.4709	12.4084	12.435	12.2709	12.5845	12.4453	12.4698	12.6254	12.6948	12.35	12.4877	12.4619	12.514	12.2814	12.5624
E7CHD7;E9QQ97;M0QW56;Q9EPQ2	Rpgrip1	RPGRIP1 variant-11aa;Retinitis pigmentosa GTPase regulator interacting protein 1;Retinitis pigmentosa GTPase regulator interacting protein 1 (Fragment);X-linked retinitis pigmentosa GTPase regulator-interacting protein 1	13.1992	11.4	12.745	12.8952	12.7307	11.7738	12.4686	11.8358	11.1979	11.7001	11.9463	12.1524	12.7245	12.0616	12.3623	12.3422	12.729	12.1277
E9PU93;Q91X20	Ash2l	ASH2 like histone lysine methyltransferase complex subunit;Set1/Ash2 histone methyltransferase complex subunit ASH2	11.9918	11.7395	11.8874	11.4829	11.8862	12.0034	12.075	11.8858	11.9712	12.3387	11.9923	11.8653	10.9497	12.2724	12.6034	11.885	11.8093	12.0735
E9PUA2;Q5BLK4	Tut7	Terminal uridylyl transferase 7;Terminal uridylyltransferase 7	13.0281	13.4259	13.2245	13.1645	13.3128	13.1736	13.1547	13.043	13.5663	13.0031	13.147	13.1846	13.2783	12.9735	13.2194	13.197	13.3432	13.1276
E9PUA5;G3UXN2;Q9QWT9	Kifc5b;Kifc1;Kifc1	Kinesin-like protein;Kinesin family member C1 (Fragment);Kinesin-like protein KIFC1	14.8017	14.6597	14.6909	14.2345	14.9361	14.5135	15.1119	14.5455	15.0015	14.6686	15.2921	14.4062	14.9785	14.6261	14.9705	14.5501	14.8219	14.5736
E9PUB7;Q2YDW2	Msto1	Protein misato homolog 1	12.2627	12.5344	12.787	12.7653	12.3513	12.5035	12.8978	12.5724	12.6633	12.6912	12.9265	12.5855	12.8128	12.6742	12.5981	12.8288	12.2813	12.5587
E9PUF4;E9Q640;Q6NZN0	Rbm26	RNA binding motif protein 26;RNA binding motif protein 26;RNA-binding protein 26	14.7263	14.463	14.7739	14.5896	14.8329	14.7672	14.8664	14.6348	14.7202	14.6673	14.8028	14.6422	14.7991	14.7028	14.8784	14.6754	14.7609	14.6511
E9PUQ7;F6ZHN3;Q8BNV1	Trmt2a	tRNA (uracil(54)-C(5))-methyltransferase;tRNA (uracil(54)-C(5))-methyltransferase (Fragment);tRNA (uracil-5-)-methyltransferase homolog A	16.9828	16.9214	17.218	16.9167	17.0184	17.0004	17.132	16.9239	17.1074	17.0791	17.1363	16.891	17.1335	16.9691	17.035	17.0321	17.0942	17.0647
E9PUQ8	Dgkd	Diacylglycerol kinase delta	12.19	12.2034	11.8333	12.3145	12.1642	12.1708	12.2996	12.2783	12.2611	12.0873	12.1608	12.0343	12.3635	12.4983	12.1495	12.1782	12.0025	11.8548
E9PUR0;E9Q1M6	Ankhd1	Ankyrin repeat and KH domain containing 1	13.1455	13.2411	13.2556	13.0954	13.1951	13.5321	13.4968	12.9157	12.525	12.4068	12.8189	12.9835	12.409	12.8495	12.0919	12.6587	12.857	13.0438
E9PUU4;Q8BX17	Gemin5	Gem nuclear organelle associated protein 5;Gem-associated protein 5	13.5647	13.5728	13.9087	13.7369	13.8785	13.6922	13.7228	13.732	13.4108	13.4248	13.4711	13.7946	13.7995	13.2281	13.7539	14.1174	13.8194	13.778
E9PUY9;E9PVM6;E9PYA9;E9PYC6;E9Q7A8;E9Q858;Q3TCD4;Q9WUR2	Eci2	Enoyl-Coenzyme A delta isomerase 2 (Fragment);Enoyl-Coenzyme A delta isomerase 2 (Fragment);Enoyl-Coenzyme A delta isomerase 2 (Fragment);Enoyl-Coenzyme A delta isomerase 2 (Fragment);Enoyl-Coenzyme A delta isomerase 2 (Fragment);Enoyl-Coenzyme A delta isomerase 2 (Fragment);Enoyl-Coenzyme A delta isomerase 2;Enoyl-CoA delta isomerase 2	13.8081	13.4906	13.7514	13.1194	13.9469	13.7139	13.9931	13.5522	13.7758	13.6016	14.1461	13.3759	13.8074	13.755	13.8151	13.2289	13.8773	13.4842
E9PV12;G3X914;Q9D5V5	Cul5	Cullin 5;Cullin 5;Cullin-5	15.5556	13.1553	15.4208	14.6536	15.1657	15.2099	14.8503	15.1646	15.0916	14.8938	14.8922	14.8832	14.9464	14.6292	14.7641	13.8228	15.5437	15.2604
E9PV22;Q505F5	Lrrc47	Leucine rich repeat containing 47;Leucine-rich repeat-containing protein 47	17.1025	17.2249	17.1289	17.2355	17.1871	17.193	17.2119	17.156	17.1671	17.2821	17.2869	17.2038	17.1861	17.2961	17.1598	17.1861	17.1077	17.2231
E9PV41;O08808	Diaph1	Diaphanous related formin 1;Protein diaphanous homolog 1	16.6349	16.1328	16.4728	16.4701	16.3264	16.4871	16.4933	16.3941	16.4213	16.3837	16.3566	16.3972	16.4907	16.5217	16.3231	16.4752	16.4801	16.5688
E9PV44;O35143	Atp5if1	ATPase inhibitor, mitochondrial;ATPase inhibitor, mitochondrial	15.5977	15.5176	15.3448	15.0312	15.5761	15.6755	16.2462	15.2309	15.1786	15.6158	16.2281	15.317	15.7229	15.8958	16.0327	15.2829	16.3906	14.9431
E9PV48	Ifit3b	Interferon-induced protein with tetratricopeptide repeats 3B	9.23755	9.16169	10.0555	8.18724	9.45555	9.99554	8.43413	8.48831	10.772	8.49321	9.57552	8.87571	10.5956	7.8936	10.5828	9.48558	10.0292	8.04105
E9PV69;Q8R0X2	Cacul1	CDK2 associated, cullin domain 1;CDK2-associated and cullin domain-containing protein 1	14.8169	14.7114	14.8562	14.8468	14.5931	14.906	14.7243	14.8653	14.957	14.5929	14.7233	14.6536	14.7003	14.8544	14.8068	14.9194	15.0205	14.9478
E9PV86;E9PW38;E9PYR7	Mctp1	Multiple C2 and transmembrane domain-containing protein 1;Multiple C2 domains, transmembrane 1;Multiple C2 domains, transmembrane 1	10.7049	11.6379	10.9198	9.74178	11.2654	10.4236	11.1568	11.3394	11.4482	10.7996	11.3724	11.143	10.8973	10.855	11.3095	10.4889	10.2982	10.711
E9PVA2;Q9DB85	Rrp8	Ribosomal RNA-processing protein 8	12.3623	11.2595	11.4826	11.8953	10.8263	12.0241	11.8751	11.2694	10.8558	11.954	11.5888	11.5891	10.4966	11.7034	11.6169	11.895	10.8496	10.3558
E9PVA8	Gcn1	Stalled ribosome sensor GCN1	16.0534	16.2993	16.128	16.2647	16.0879	16.1688	16.2246	16.1657	16.1372	16.2418	16.1829	16.2073	16.1469	16.1947	16.0788	16.1736	16.0919	16.178
E9PVC7;O35495	Cdk14	Cyclin-dependent kinase 14	14.166	14.3288	14.2384	14.1235	14.1327	14.3347	14.2577	14.2751	14.2161	14.3542	14.2759	14.4205	14.2137	14.2963	14.198	14.3199	14.1949	14.383
E9PVD7;P26361	Cftr	Cystic fibrosis transmembrane conductance regulator	13.042	13.4655	10.7896	13.5151	12.8697	11.9965	12.9075	12.5011	13.1929	13.1394	12.356	13.2606	12.0297	12.7814	12.9557	11.5985	12.4249	12.8883
E9PVF3;E9PZC7;E9Q0J8;E9Q147;E9Q3F9;E9Q514;E9Q5I8;E9Q7G8;E9Q7V2;Q62433	Ndrg1	N-myc downstream regulated gene 1 (Fragment);N-myc downstream regulated gene 1;N-myc downstream regulated gene 1;N-myc downstream regulated gene 1 (Fragment);N-myc downstream regulated gene 1 (Fragment);N-myc downstream regulated gene 1 (Fragment);N-myc downstream regulated gene 1 (Fragment);N-myc downstream regulated gene 1;N-myc downstream regulated gene 1;Protein NDRG1	12.4431	12.4492	12.4832	12.6856	12.8373	12.3118	12.7784	12.6225	12.5077	12.3394	12.1941	12.4968	12.5859	12.5076	12.5058	12.2559	12.5957	12.6887
E9PVM7;P48774	Gstm5	Glutathione S-transferase (Fragment);Glutathione S-transferase Mu 5	12.2551	12.1803	12.0213	12.735	11.9682	10.2523	11.9352	12.6753	12.0711	12.9157	12.4049	13.5231	12.5256	12.4471	12.9918	12.5835	11.5817	11.5674
E9PVM9;E9Q0T0;F6SPQ1;G5E8W7;O35448	Ppt2	Palmitoyl-protein thioesterase 2 (Fragment);Palmitoyl-protein thioesterase 2 (Fragment);Palmitoyl-protein thioesterase 2 (Fragment);Palmitoyl-protein thioesterase 2 (Fragment);Lysosomal thioesterase PPT2	15.7635	16.1529	15.7024	15.0624	16.0032	15.7865	16.3974	15.9133	16.1335	16.0024	16.4008	15.6503	16.0212	15.9312	16.2569	15.7314	15.8681	15.2737
E9PVN6;Q9D6K5	S2bpcox16;Synj2bp	Cytochrome c oxidase assembly protein COX16 homolog, mitochondrial;Synaptojanin-2-binding protein	13.1352	13.7146	13.2871	13.079	13.7859	13.5509	13.8225	13.4684	13.8484	13.8985	13.8705	13.3964	13.3911	13.1905	13.7797	12.9481	13.4359	13.641
E9PVX6	Mki67	Proliferation marker protein Ki-67	14.6082	13.5745	14.3665	13.614	14.2251	13.386	14.6401	13.5775	14.309	13.5763	14.5001	13.6046	14.3676	13.5979	14.3285	13.5141	14.3194	13.6577
E9PVZ8;E9QAH1	Golgb1	Golgin B1	15.5403	15.4513	15.4612	15.6197	15.4553	15.5375	15.4453	15.4941	15.4443	15.4987	15.3927	15.4846	15.454	15.4658	15.3523	15.544	15.4171	15.5725
E9PW15;Q80U70	Suz12	SUZ12 polycomb repressive complex 2 subunit;Polycomb protein Suz12	13.0485	12.5812	12.5948	12.5134	12.6858	12.5113	12.6683	12.611	12.5995	12.6383	12.686	12.687	12.5932	12.6131	12.7251	12.8198	12.7566	12.8202
E9PW56;Q8BW10	Nob1	NIN1/RPN12 binding protein 1 homolog;RNA-binding protein NOB1	13.6475	13.7358	13.5181	13.5746	13.1871	13.5871	13.1502	13.2078	13.178	13.342	13.078	13.4149	13.2402	13.2967	13.2455	13.4766	13.1002	13.5276
E9PWE9;P48025	Syk	Tyrosine-protein kinase;Tyrosine-protein kinase SYK	17.1499	17.1898	17.2548	17.0968	17.2454	17.2112	17.2568	17.1938	17.2166	17.2009	17.3032	17.1834	17.2364	17.2422	17.2639	17.1465	17.1369	17.1792
E9PWG6	Ncapg	Non-SMC condensin I complex, subunit G	15.1945	14.9503	15.1293	15.0197	15.0147	14.814	15.0007	14.8292	15.1592	14.6921	15.1177	14.8211	15.069	14.6869	15.0774	14.9841	15.1335	14.9236
E9PWH6;Q8BQM4	Heatr3	HEAT repeat containing 3;HEAT repeat-containing protein 3	13.0631	12.663	12.3235	12.4552	12.917	12.2736	13.2007	12.5466	12.5359	11.9944	12.8775	12.4358	12.539	12.5334	12.4422	12.5076	12.8731	11.9566
E9PWN0;Q99PI5	Lpin2	phosphatidate phosphatase;Phosphatidate phosphatase LPIN2	13.4765	12.5314	13.2323	13.0137	13.2556	12.8319	13.249	13.0307	13.3451	12.9319	11.9059	12.2231	12.1997	12.2682	12.866	13.6828	12.7303	13.6099
E9PWV3;F6Q8A4;F6RQA2;P18653;Q505N6	Rps6ka1	Ribosomal protein S6 kinase;non-specific serine/threonine protein kinase (Fragment);Ribosomal protein S6 kinase;Ribosomal protein S6 kinase alpha-1;Ribosomal protein S6 kinase	13.2735	13.673	13.3942	13.7398	13.3276	13.5091	13.4767	13.4562	13.2291	13.5201	13.533	13.3522	13.3525	13.3454	13.3506	13.3433	13.6502	13.3104
E9PWW9	Rsf1	Remodeling and spacing factor 1	14.719	14.4089	14.5905	14.496	14.5442	14.5211	14.5683	14.5319	14.4683	14.5145	14.4893	14.6401	14.6341	14.542	14.5399	14.5548	14.609	14.602
E9PWY6;O88986	Gcat	Glycine C-acetyltransferase (2-amino-3-ketobutyrate-coenzyme A ligase);2-amino-3-ketobutyrate coenzyme A ligase, mitochondrial	11.6266	12.1624	11.9692	11.1919	12.6286	12.1031	12.5247	12.2257	11.4688	11.3227	11.6315	11.1187	11.593	12.0081	11.9073	11.485	12.0462	10.7999
E9PWY9;Q8C0C7	Farsa	Phenylalanine--tRNA ligase alpha subunit	17.0048	16.9632	16.8146	17.0028	16.8131	16.7492	16.7266	16.9074	16.6927	16.7612	16.6888	16.8091	16.7315	16.7844	16.7483	16.8775	16.8598	16.8877
E9PX23;F8WHY8;Q8K4B0	Mta1	Metastasis associated 1;Metastasis associated 1;Metastasis-associated protein MTA1	13.9558	13.4319	13.8924	13.5171	13.7759	13.7032	13.7264	13.6136	13.9426	13.4806	14.005	13.4826	13.6902	13.361	13.9284	13.7296	13.762	13.7393
E9PX24;Q3UN90	Lyrm9	LYR motif-containing protein 9 (Fragment);LYR motif-containing protein 9	11.7632	10.917	11.138	10.8554	12.3006	11.1007	12.3349	10.8281	11.6095	11.8216	11.9026	11.3415	11.9603	11.7526	11.422	10.9237	11.7697	11.2487
E9PX53;E9QPR5;Q8K2V1	Ppp4r1	Protein phosphatase 4, regulatory subunit 1;Protein phosphatase 4, regulatory subunit 1;Serine/threonine-protein phosphatase 4 regulatory subunit 1	15.6978	15.5068	15.2582	16.0459	15.0577	15.4223	15.1003	15.6027	14.8933	15.2146	14.9844	15.2566	15.3415	15.5438	15.2144	15.4446	15.6779	15.4318
E9PX59;Q69Z37	Samd9l	Sterile alpha motif domain containing 9-like;Sterile alpha motif domain-containing protein 9-like	14.2593	13.11	14.1383	12.5765	13.4593	14.0032	13.0045	13.2834	14.3457	13.2995	13.4635	12.9504	14.0543	13.005	14.2672	14.0201	14.0718	13.7757
E9PX65;Q8BYL4	Yars2	Tyrosine--tRNA ligase;Tyrosine--tRNA ligase, mitochondrial	11.2696	11.1858	12.0253	11.0884	12.2535	11.8403	12.1301	10.9297	12.0845	11.1273	11.4097	11.1223	11.6538	12.0283	11.6827	11.3823	11.8883	10.7856
E9PX94	Cc2d1a	Coiled-coil and C2 domain containing 1A	12.9071	11.3829	12.2732	12.7785	12.2355	12.9101	12.1389	12.6023	12.2672	12.8586	10.471	13.3537	12.8527	13.3865	13.0838	12.4061	13.0881	13.4518
E9PXB0;E9QAC9;Q8K1N1	Pnpla8	Patatin-like phospholipase domain containing 8;Patatin-like phospholipase domain containing 8;Calcium-independent phospholipase A2-gamma	14.1741	13.6717	13.8976	13.504	13.9886	13.7801	13.774	14.0094	14.0069	13.9305	13.9987	13.9783	13.9244	13.8795	13.8941	13.7627	14.201	13.8111
E9PXF8;E9Q0D4	Sbf2	Myotubularin-related protein 13;SET binding factor 2	11.5399	11.1176	11.1802	10.432	10.8571	10.5226	11.5405	11.5447	10.4507	10.8096	10.9098	11.4789	11.5495	10.6347	11.5727	11.5323	11.5501	10.8687
E9PXG9;Q8CCB4	Vps53	Vacuolar protein sorting-associated protein 53 homolog	12.3168	14.1673	13.2683	13.1656	13.4366	13.7458	13.9664	14.0371	13.7144	13.8908	14.116	13.5278	13.2596	14.0119	14.0194	13.9972	12.6885	13.4206
E9PXI0;P27870	Vav1	Vav 1 oncogene;Proto-oncogene vav	16.7852	16.7909	16.9056	16.6288	16.9074	16.7063	16.8513	16.7265	16.9167	16.7336	16.8152	16.6823	16.819	16.6873	16.9499	16.6753	16.8363	16.7503
E9PXM6;Q9JIM1	Slc29a1	Solute carrier family 29 (nucleoside transporters), member 1;Equilibrative nucleoside transporter 1	12.3946	12.0463	11.8725	10.0338	12.6752	12.1473	12.2241	12.4904	12.6428	12.1045	11.4622	11.0507	11.6838	11.1237	12.8271	12.1347	12.7885	11.7738
E9PXX7;Q91W90	Txndc5	protein disulfide-isomerase;Thioredoxin domain-containing protein 5	12.7561	14.325	13.5044	12.735	14.2245	14.0721	13.2617	14.345	14.2808	14.3373	14.1843	13.6835	13.5768	13.5678	14.3664	14.2925	13.7452	13.7309
E9PY16	Adap1	ArfGAP with dual PH domains 1	15.6552	15.1885	15.6069	15.5394	15.3849	15.2185	15.2224	15.4434	15.3591	15.1108	14.9605	15.309	15.217	15.0346	15.1986	15.2986	15.6105	15.3135
E9PY22;E9QAZ3;Q9WVC8	Slc26a3	Solute carrier family 26, member 3;Solute carrier family 26, member 3 (Fragment);Chloride anion exchanger	10.6463	10.9914	11.2913	10.5138	11.6253	10.9405	11.0854	10.8031	10.8638	11.2182	11.3582	10.9505	10.1019	11.2301	11.2029	11.4592	10.7031	10.8353
E9PY48;Q8BSP2	Ncaph2	Condensin-2 complex subunit H2	12.5875	12.0201	13.0778	12.4784	12.404	12.466	12.7182	12.392	12.7516	12.5539	12.399	12.364	12.6551	12.3584	12.5146	12.7566	12.6734	12.6104
E9PY55;E9Q701;E9Q9V3;F8VQL9;Q9WU42	Ncor2	Nuclear receptor co-repressor 2;Nuclear receptor co-repressor 2;Nuclear receptor co-repressor 2;Nuclear receptor co-repressor 2;Nuclear receptor corepressor 2	12.7092	11.5292	13.2036	11.7879	10.7038	12.1283	11.1728	11.1379	10.232	10.7872	11.6551	11.3275	10.1072	11.6148	11.1824	11.1581	10.8507	11.3593
E9PY58;Q60649;Q8CCN6	Clpb	ClpB caseinolytic peptidase B;Mitochondrial disaggregase;ClpB caseinolytic peptidase B	14.9342	14.8585	14.8094	15.315	14.8332	14.9246	14.8996	14.8527	14.8843	15.0335	14.7462	14.9679	14.7965	14.8182	14.678	14.7684	14.4972	14.978
E9PY85;G3UZF1;Q99L28	Rsl24d1;Gm20509;Rsl24d1	Probable ribosome biogenesis protein RLP24;Predicted gene 20509;Probable ribosome biogenesis protein RLP24	16.4446	16.3493	16.4825	16.4725	16.3989	16.3708	16.3282	16.314	16.501	16.3197	16.3092	16.3488	16.2714	16.3734	16.365	16.3306	16.3829	16.4859
E9PYB1;E9Q2V7;E9Q8K4;G3UVU5;G3UWY9;Q8CGA2	Tbc1d14	TBC1 domain family, member 14;TBC1 domain family, member 14;TBC1 domain family, member 14;TBC1 domain family, member 14;TBC1 domain family, member 14 (Fragment);TBC1 domain family member 14	13.8033	13.7671	13.3212	13.6269	13.5356	12.7784	13.2705	13.6841	13.34	13.4111	13.36	13.7086	13.3471	13.3858	12.8484	13.6186	13.2181	13.4908
E9PYF0;E9QAX0;Q9D1C9	Rrp7a	Ribosomal RNA processing 7 homolog A (Fragment);Ribosomal RNA processing 7 homolog A;Ribosomal RNA-processing protein 7 homolog A	13.58	13.3768	13.539	13.7454	13.8097	13.4416	13.1577	13.3459	13.8077	13.6445	13.2326	13.4748	13.5517	13.536	13.6381	13.518	13.4169	13.5521
E9PYF2;O35598	Adam10	Disintegrin and metalloproteinase domain-containing protein 10	13.8651	12.9741	14.0325	13.2032	13.7908	13.2609	13.2447	13.3177	13.9002	13.4115	13.0353	13.2567	13.5553	12.9028	13.3381	13.5362	13.7975	13.872
E9PYG5;Q9ERD8	Parvg	Parvin, gamma;Gamma-parvin	14.7156	14.3173	14.3122	14.717	14.3655	14.3175	14.4154	14.5736	14.4672	14.439	13.7763	14.6363	14.2321	14.2751	14.3723	14.6095	14.6521	14.4595
E9PYG6	Rasa1	RAS p21 protein activator 1	16.3392	16.034	16.4023	16.4274	16.2287	16.2063	16.3216	16.3039	16.1694	16.2049	16.1831	16.0825	16.3143	16.1559	16.1161	16.1877	16.3298	16.395
E9PYH2;Q91V12	Acot7	Acyl-CoA thioesterase 7;Cytosolic acyl coenzyme A thioester hydrolase	14.0577	15.2618	14.6753	14.8337	14.4617	15.1998	14.6539	15.1474	14.9731	15.4245	15.2774	15.4536	14.823	15.4522	14.9353	15.2262	14.5218	15.2867
E9PYH6	Setd1a	Histone-lysine N-methyltransferase SETD1A	11.6005	10.948	12.0499	11.9912	11.9693	11.8084	11.792	12.0407	11.8722	10.9929	11.7149	11.7242	11.7354	11.7551	11.4159	12.1941	12.1244	11.8862
E9PYK0;Q8VCW4	Unc93b1	Unc-93 homolog B1, TLR signaling regulator;Protein unc-93 homolog B1	14.5284	15.1735	14.1578	9.85606	15.1428	14.176	13.099	14.9149	15.7342	13.7304	13.6346	13.3798	13.399	12.2132	15.176	14.7443	14.2658	13.5384
E9PYK3	Parp4	Protein mono-ADP-ribosyltransferase PARP4	14.9503	15.0176	15.0947	15.1183	15.0311	15.0056	14.914	15.1235	15.1008	15.1878	15.0718	15.1724	15.1349	15.0221	14.8932	15.1549	15.1165	15.215
E9PYL2	Prr12	Proline-rich protein 12	13.3856	13.3688	13.4148	13.3066	13.325	13.2228	13.2693	13.3267	13.2237	13.2265	13.1818	13.2662	13.4073	13.2517	13.1995	13.348	13.6159	13.4057
E9PYL6;Q9R0T8	Ikbke	Inhibitor of kappaB kinase epsilon;Inhibitor of nuclear factor kappa-B kinase subunit epsilon	13.8927	13.2664	13.5953	13.1187	13.5568	13.5593	13.413	13.4893	13.7378	13.0281	13.4398	13.0323	13.9433	13.0106	13.6856	13.1923	13.5136	13.2849
E9PYN1;Q8R5M8	Cadm1	Cell adhesion molecule 1	14.5039	13.6078	14.1599	14.3376	14.581	13.8585	14.6104	13.4741	14.5069	13.7388	14.4788	13.8152	14.6068	13.7376	14.2212	13.8808	14.5644	14.085
E9PYN9;Q8JZQ5	Aoc1	Amine oxidase;Diamine oxidase [copper-containing]	11.9949	12.8497	10.9911	10.5765	12.2682	13.0374	12.2581	11.9094	12.9087	13.3414	13.2391	12.7789	11.7611	12.7555	13.3636	11.3799	7.97788	11.8535
E9PYX5;E9Q2A4;Q9CTG6	Atp13a2	ATPase type 13A2 (Fragment);ATPase type 13A2;Polyamine-transporting ATPase 13A2	10.7877	12.4197	13.1209	10.2105	12.8866	13.1164	13.3813	13.2919	13.2997	13.4527	13.3383	13.3383	13.2703	13.0111	12.8359	12.9708	12.5835	13.2383
E9PYX7;E9Q852;E9Q9C3;Q9QZQ1	Afdn	Afadin, adherens junction formation factor;Afadin, adherens junction formation factor;Afadin, adherens junction formation factor;Afadin	13.0729	12.9799	13.2709	13.3743	13.1201	13.2823	13.0095	13.3208	13.2549	13.2575	13.1744	13.4211	13.0681	13.3818	12.9598	13.246	12.9513	13.3913
E9PZ00;J3QPG5;Q61207;Q8BFQ1	Psap	Prosaposin	16.6087	17.1832	16.4937	17.0065	16.7293	16.8959	16.6891	16.9679	16.356	16.9219	16.385	16.8811	16.388	16.838	16.3809	16.8611	16.6101	16.7939
E9PZ58;P97355	Sms	Spermine synthase	14.96	14.9148	15.1124	15.0911	14.9055	14.8671	14.739	14.8027	14.8905	14.9553	14.9097	14.9003	15.0665	14.9048	14.8137	14.8837	15.0446	14.6746
E9PZ88;F8WIE1;Q91W89	Man2c1	alpha-mannosidase;alpha-mannosidase;Alpha-mannosidase 2C1	14.0981	13.7154	13.9751	13.9428	14.0013	13.9169	14.0054	13.7406	13.9178	13.6843	13.8307	13.883	13.7694	13.801	13.8325	13.865	13.996	13.9175
E9PZD2;Q3TN34	Micall2	MICAL-like 2;MICAL-like protein 2	12.0962	11.7083	11.819	12.1951	11.7467	12.2121	11.7348	11.9484	11.4414	12.0591	11.1933	12.0184	11.7254	11.8633	11.6713	11.8933	11.8853	12.0822
E9PZJ2;E9Q8M6;Q61179	Irf9	Interferon regulatory factor 9	14.2195	13.7671	14.0777	13.7925	13.8719	14.4176	13.3549	13.9362	14.0185	13.8251	13.7664	13.7661	13.8319	13.6714	13.8531	14.2915	14.1661	14.1446
E9PZJ8	Ascc3	Activating signal cointegrator 1 complex subunit 3	14.6472	14.005	14.8174	14.0903	14.5958	14.3287	14.4672	14.3478	14.747	14.2187	14.4306	14.0916	14.6617	14.071	14.7511	14.4758	14.7564	14.2872
E9PZM4	Chd2	Chromodomain-helicase-DNA-binding protein 2	11.9839	11.1284	11.8635	11.4665	11.7074	12.1432	9.28887	10.4855	11.1078	10.7509	11.6597	11.9276	10.83	9.62723	11.2149	11.535	9.37793	11.1012
E9PZP3;Q9QZL0	Ripk3	Receptor-interacting serine-threonine kinase 3;Receptor-interacting serine/threonine-protein kinase 3	14.162	13.8453	13.5441	13.629	14.0265	14.3599	14.1604	14.1572	14.6376	14.1207	14.514	14.132	14.4069	13.9548	14.6654	14.5112	14.1586	14.3581
E9PZP8	Herc1	HECT and RLD domain containing E3 ubiquitin protein ligase family member 1	12.4542	12.4046	12.5421	12.842	12.4486	12.3911	12.8181	12.6414	12.4913	12.4867	12.317	12.3014	12.5393	13.1052	12.3885	12.4777	12.6762	12.8732
E9Q020;E9Q4Y9;E9Q5D5;F6Z247;Q924H7	Wac	WW domain containing adaptor with coiled-coil;WW domain containing adaptor with coiled-coil;WW domain containing adaptor with coiled-coil;WW domain containing adaptor with coiled-coil (Fragment);WW domain-containing adapter protein with coiled-coil	13.7894	13.2237	13.6365	13.6956	13.9879	13.4156	13.8211	13.5047	13.7912	13.6158	14.07	13.4749	14.0012	13.8891	13.938	13.5943	12.9612	13.6149
E9Q027;Q8C5L3	Cnot2	CCR4-NOT transcription complex, subunit 2;CCR4-NOT transcription complex subunit 2	15.8355	15.8219	15.7846	16.1388	15.7968	15.8472	15.8409	15.9742	15.8174	15.8379	15.8597	15.9342	15.9234	15.8654	15.8001	15.8727	16.067	16.0484
E9Q088;G3X8U8;O88622	Parg	poly(ADP-ribose) glycohydrolase;poly(ADP-ribose) glycohydrolase;Poly(ADP-ribose) glycohydrolase	10.6134	10.86	10.9976	10.0433	10.7392	11.1676	11.1745	11.0437	10.4391	11.1208	11.8446	11.2423	10.8634	11.3637	11.1969	11.4639	10.4431	11.7734
E9Q0A3;Q68FM7	Arhgef11	Rho guanine nucleotide exchange factor 11 (Fragment);Rho guanine nucleotide exchange factor (GEF) 11	13.0448	13.175	12.8951	13.0331	13.0766	12.9632	12.8083	13.2612	12.7979	13.0562	13.2774	13.2018	12.9179	13.1113	13.0818	13.2367	12.9368	12.994
E9Q0A7	Oxr1	Oxidation resistance protein 1	13.7077	14.2425	13.7837	13.4066	14.1491	14.0655	14.738	14.0044	14.0991	14.019	14.6912	13.9648	14.2777	14.5799	14.4343	13.5251	14.2091	13.305
E9Q0H6;P51880	Fabp7	Fatty acid binding protein 7, brain;Fatty acid-binding protein, brain	12.8061	12.1906	12.1929	12.7581	11.7648	12.1126	12.0998	12.0006	12.3053	11.1517	11.7894	11.9278	12.3719	11.677	11.6442	12.3935	11.8712	12.4025
E9Q0Y4	Sipa1	Signal-induced proliferation associated gene 1	12.8438	13.8884	13.0342	13.2117	13.6394	13.9207	14.0397	14.0526	14.1852	14.197	14.4112	14.0158	13.9641	14.0714	14.12	14.0513	13.5746	14.0612
E9Q109;Q9CXK8	Nip7	NIP7, nucleolar pre-rRNA processing protein;60S ribosome subunit biogenesis protein NIP7 homolog	11.1536	11.1532	11.3798	11.0583	11.2259	11.2583	11.0824	11.6948	11.2207	10.9963	10.6725	11.2967	11.6195	11.1291	10.8897	11.2928	10.9369	11.3615
E9Q137	Tex264	Testis-expressed protein 264 homolog	16.5646	16.7848	16.3883	16.614	16.5822	16.6953	16.2853	16.5722	16.4408	16.5365	16.3268	16.5144	16.4996	16.6278	16.4927	16.6742	16.4364	16.4506
E9Q166	Atad2b	ATPase family, AAA domain containing 2B	12.6421	12.5724	12.6363	12.9242	12.7677	12.7688	12.5902	12.6235	12.8794	12.8704	12.65	12.5928	12.828	12.55	12.6698	12.8399	12.0202	12.425
E9Q179;Q8C5Q4	Grsf1	G-rich RNA sequence binding factor 1;G-rich sequence factor 1	14.2056	13.9908	14.0783	13.4339	14.4418	13.96	14.4548	13.8521	14.2287	13.8947	14.2594	13.6273	13.9691	13.8413	14.2944	13.8329	14.3981	13.9898
E9Q199;Q8R2Y9	Nabp2	Nucleic acid binding protein 2;SOSS complex subunit B1	13.2205	12.7337	13.1637	13.0527	12.9378	12.4634	13.2878	12.9057	12.982	13.0082	12.9687	13.0625	13.2991	12.9048	13.1176	13.0066	13.0312	12.8243
E9Q1G8;E9Q9F5;O55131	Septin7	Septin;Septin;Septin-7	17.2407	17.4123	17.254	17.3562	17.2752	17.2469	17.3294	17.2554	17.2394	17.2747	17.3181	17.3347	17.1985	17.2984	17.2199	17.2616	17.3016	17.1133
E9Q1K0	Snx25	Sorting nexin 25	12.7662	12.6847	12.3801	12.7535	12.5933	12.5655	12.6768	12.5525	12.5088	12.6142	12.5927	12.7547	12.6181	12.5691	12.5234	12.5237	12.5029	12.771
E9Q1L5;Q8BUH8	Senp7	SUMO1/sentrin specific peptidase 7;Sentrin-specific protease 7	13.0945	13.2928	13.0354	13.1313	11.9527	11.8889	12.141	12.6099	12.867	12.5381	12.6456	13.0275	12.4127	12.8478	12.7674	12.5737	13.3897	13.1707
E9Q1P8	Irf2bp2	Interferon regulatory factor 2-binding protein 2	15.5001	15.5857	15.6257	15.7457	15.3432	15.6785	15.4489	15.5733	15.2631	15.6191	15.4586	15.6255	15.4375	15.5897	15.4463	15.603	15.295	15.6903
E9Q1S3;Q01405	Sec23a	Protein transport protein SEC23;Protein transport protein Sec23A	16.6098	16.8783	16.6119	17.0401	16.6934	16.7209	16.8298	16.8144	16.5339	16.704	16.7647	16.8539	16.6924	16.8957	16.6125	16.7851	16.4097	16.7388
E9Q1U6;Q6PEE2	Ctif	CBP80/20-dependent translation initiation factor	12.7866	13.0776	12.8676	13.2622	12.7413	12.4869	12.843	13.1823	12.7506	12.6881	12.8765	13.259	12.9022	13.0948	12.9428	13.1258	12.7413	12.8409
E9Q265;Q8R0F3	Sumf1	Sulfatase modifying factor 1;Formylglycine-generating enzyme	14.8923	14.9733	14.7218	14.8017	14.6766	14.9785	14.6525	14.537	14.4229	14.453	14.5586	14.5954	14.6192	14.7526	14.3797	14.7058	14.6876	14.5751
E9Q284;Q5SU73	Coil	Coilin	12.4738	12.4693	12.3695	12.9151	12.3842	12.0977	12.552	12.4455	12.6486	12.5974	12.1003	12.574	12.4842	12.759	12.0972	12.4753	12.6105	12.6313
E9Q296;Q3TAW3;Q8C178;Q9EPL9	Acox3	Acyl-coenzyme A oxidase;Acyl-coenzyme A oxidase;Acyl-coenzyme A oxidase;Peroxisomal acyl-coenzyme A oxidase 3	15.2635	15.3129	14.8673	15.4441	15.3455	15.2549	15.1681	15.2696	15.1804	15.2356	15.2352	15.3544	15.1909	15.5309	15.1059	15.2188	15.3491	15.3548
E9Q2B2;E9Q9Y2;F7C134;Q5RIM6;Q60974;Q8CHB6	Ncor1	Nuclear receptor co-repressor 1;Nuclear receptor co-repressor 1;Nuclear receptor co-repressor 1 (Fragment);Nuclear receptor co-repressor 1;Nuclear receptor corepressor 1;MKIAA1047 protein (Fragment)	13.9294	13.7307	13.7227	13.9808	13.9994	13.4033	13.5885	13.5644	13.602	13.5203	13.7036	13.9279	14.1192	13.6815	13.6414	13.6145	13.8232	13.955
E9Q2I4	Mideas	Mitotic deacetylase associated SANT domain protein	11.1725	11.7655	11.3701	11.8493	11.3384	11.4935	10.7502	11.3901	11.2199	10.7584	11.3856	11.7326	11.23	10.9357	10.6978	11.2275	11.4129	10.9579
E9Q2M9	Wdfy4	WD repeat- and FYVE domain-containing protein 4	15.4977	15.115	15.3857	15.1546	15.356	15.3109	15.3253	15.1661	15.273	15.2605	15.3759	15.1848	15.3422	15.252	15.4191	15.2675	15.3944	15.2199
E9Q2U4;E9Q6K7;F7A8R0;Q6PHQ8	Naa35	N-alpha-acetyltransferase 35, NatC auxiliary subunit (Fragment);N-alpha-acetyltransferase 35, NatC auxiliary subunit (Fragment);N-alpha-acetyltransferase 35, NatC auxiliary subunit (Fragment);N-alpha-acetyltransferase 35, NatC auxiliary subunit	14.6008	14.1996	14.5547	14.5476	14.538	14.3314	14.4284	14.5725	14.3979	14.4897	14.2783	14.6208	14.431	14.1732	14.3544	14.6044	14.4986	14.875
E9Q2W8;Q9D920	Borcs5	BLOC-1-related complex subunit 5	14.0338	13.5303	13.5433	13.207	13.5512	13.3028	12.5317	12.9112	13.1252	12.664	13.082	12.7924	13.1285	13.0227	12.9966	13.0624	13.5297	12.7508
E9Q2Y3;O88522;Q7TSS3;Q8VC91	Ikbkg	NF-kappa-B essential modulator	13.6729	13.9945	13.6392	12.9373	13.9791	13.6912	14.3839	14.3646	14.7082	14.0133	14.4819	13.9868	13.9615	13.9502	14.1804	13.9081	13.7027	13.5854
E9Q330;E9Q6J0;Q60963	Pla2g7	Platelet-activating factor acetylhydrolase (Fragment);1-alkyl-2-acetylglycerophosphocholine esterase (Fragment);Platelet-activating factor acetylhydrolase	11.102	10.4666	10.0465	10.4361	11.4482	11.3007	10.6008	12.169	12.3531	11.5845	10.529	11.6979	11.05	10.4045	11.2333	10.8595	10.9124	12.848
E9Q3B1;F6QHR6;Q99LJ7	Rcbtb2	Regulator of chromosome condensation (RCC1) and BTB (POZ) domain containing protein 2;Regulator of chromosome condensation (RCC1) and BTB (POZ) domain containing protein 2 (Fragment);RCC1 and BTB domain-containing protein 2	13.6243	14.1284	13.6788	13.7872	14.0235	13.7977	14.0506	13.8005	13.8178	14.2345	14.2249	13.9336	13.8463	14.502	13.4972	14.0532	13.7336	13.6409
E9Q3G8	Nup153	Nucleoporin 153	13.0837	13.3968	13.5624	13.4758	13.0602	13.8972	14.0379	13.5224	13.8537	14.1414	14.1801	13.9552	13.9412	14.019	13.7438	13.4116	13.6656	13.96
E9Q3M0;Q62432	Smad2	Mothers against decapentaplegic homolog;Mothers against decapentaplegic homolog 2	16.5563	16.5589	16.599	16.5593	16.5234	16.4467	16.4445	16.5088	16.5164	16.423	16.3357	16.5632	16.3844	16.4251	16.3311	16.4803	16.4489	16.5211
E9Q3R9;E9Q444;G3X9A3	Zbtb21	Zinc finger and BTB domain containing 21	9.98891	9.79719	10.4379	10.7821	11.2602	11.1966	10.4235	11.2306	10.4959	10.4728	10.9866	10.9153	9.98599	10.3325	10.8248	9.96014	10.737	10.2924
E9Q3T8;Q3U0M1	Trappc9	Trafficking protein particle complex 9;Trafficking protein particle complex subunit 9	14.0854	14.435	14.7275	14.6035	14.865	14.8794	14.8201	14.5985	14.9039	14.895	14.731	14.9393	14.8807	14.9379	14.801	14.866	14.7156	14.8019
E9Q3U1;P62257	Ube2h	Ubiquitin-conjugating enzyme E2H;Ubiquitin-conjugating enzyme E2 H	15.1368	14.7432	14.8505	14.7793	14.8623	14.7729	14.6978	14.9619	14.4441	14.6754	14.5204	14.7106	14.8855	14.2931	14.498	15.0112	15.0447	15.0015
E9Q3X4;P59438	Hps5	Hermansky-Pudlak syndrome 5 protein homolog;BLOC-2 complex member HPS5	11.2605	11.7858	11.5731	11.4833	11.7906	11.2277	10.6907	12.0087	12.02	11.9633	11.5016	12.3397	12.2545	11.9031	11.6729	12.1304	11.1147	11.9857
E9Q3Z4	Hk3	hexokinase	13.0358	14.5548	12.3476	14.5183	13.0285	13.1835	13.0263	13.4745	12.5646	13.1062	13.2598	13.9649	12.6452	13.9537	12.3341	13.3882	12.922	11.6688
E9Q411	Nbas	Neuroblastoma amplified sequence	14.2321	14.0503	14.1386	14.0877	14.0586	13.9574	14.0527	14.0013	14.081	14.0366	14.1593	14.035	14.0401	14.1497	14.1339	14.0902	14.2031	14.0845
E9Q418;Q64729;Q9D5H8	Tgfbr1	TGF-beta receptor type-1;TGF-beta receptor type-1;receptor protein serine/threonine kinase	13.2578	13.3378	12.2596	13.8092	12.3032	12.8758	13.421	13.2771	13.3268	12.8284	12.5688	13.3797	13.2231	13.4427	13.1023	12.8683	13.5053	13.1841
E9Q421;Q8BL63;Q8BXX3;Q9CXY9	Pigk	GPI-anchor transamidase	14.1094	13.7813	14.0397	13.984	14.0442	13.8592	14.1232	13.7741	13.8553	13.7751	13.8917	13.751	13.5077	13.545	14.0293	14.0192	14.6483	13.8095
E9Q449	Dennd4c	DENN domain containing 4C	14.0107	13.4885	13.9456	13.5512	13.7987	13.7168	13.731	13.893	13.6882	13.6638	13.7017	13.8309	13.8346	13.3419	13.2689	13.4416	13.8692	13.798
E9Q481	Ppp4r3a	SMEK homolog 1	11.8905	11.267	11.2316	11.0692	12.2535	11.8525	11.8571	11.4379	10.7358	11.3852	11.3171	12.0417	11.3293	11.5546	12.0743	11.974	11.9149	11.3745
E9Q4K2;Q3V384	Afg1l	AFG1 like ATPase;AFG1-like ATPase	11.2179	10.6978	10.8607	10.8698	11.0135	11.6428	12.914	11.9735	11.4619	14.7224	12.134	9.43533	12.4029	11.9266	11.5648	10.9082	12.2104	11.0586
E9Q4M2;P54310	Lipe	Hormone-sensitive lipase	13.9097	13.9083	14.0815	13.8453	13.5567	13.9145	13.7464	13.9207	14.0286	13.9691	13.7941	13.9944	14.0356	13.853	14.135	14.0794	14.1195	13.9347
E9Q4M4;Q91VN4	Chchd6	Coiled-coil-helix-coiled-coil-helix domain containing 6;MICOS complex subunit Mic25	12.3413	12.3479	12.983	12.2255	12.9388	12.7466	12.6667	12.6882	12.852	12.9411	12.7093	12.4583	12.8255	12.582	12.6814	13.0082	12.6959	12.9234
E9Q572;F6S711;Q3TY92	Mbd6	Methyl-CpG binding domain protein 6;Methyl-CpG binding domain protein 6 (Fragment);Methyl-CpG-binding domain protein 6	14.1679	12.9996	13.9088	14.4977	14.113	13.7342	14.0585	13.8165	13.4881	14.0818	13.7161	14.175	14.4677	14.3328	13.5393	13.8095	14.4228	14.4099
E9Q585	Slc4a1ap	Solute carrier family 4 (anion exchanger), member 1, adaptor protein	11.2241	10.7466	10.9788	10.6489	11.0098	10.1653	9.67188	10.7685	11.0598	10.1345	10.1125	11.012	11.8808	10.9346	10.4993	11.113	11.0549	10.6838
E9Q5B2;G5E8X1;Q9DCS2	Mettl26	Methyltransferase-like 26	13.805	13.4984	13.1353	13.8219	13.6552	13.1847	13.6556	13.3755	13.4991	13.4057	13.5239	13.6147	13.4434	13.2989	13.2703	13.5677	13.6636	13.5813
E9Q5B5;O08528	Hk2	Hexokinase-2	17.6269	17.6791	17.5108	17.7157	17.5763	17.5324	17.5431	17.5573	17.532	17.5243	17.5491	17.5636	17.5352	17.6184	17.5645	17.5438	17.5128	17.5472
E9Q5D6;P69566	Ranbp9	RAN binding protein 9;Ran-binding protein 9	13.5799	13.7294	13.9123	13.8473	13.557	13.8801	13.4917	13.8082	13.4751	13.9587	13.6244	13.7772	13.5981	13.9882	13.3988	13.7721	13.5734	13.7371
E9Q5F9	Setd2	Histone-lysine N-methyltransferase SETD2	13.2979	13.149	13.297	13.6324	13.2066	12.9695	13.2176	13.1241	12.9581	13.1507	13.1325	13.1583	13.3234	13.3152	13.2072	13.2184	13.3007	13.2403
E9Q5K9	Ythdc1	YTH domain-containing protein 1	12.5131	12.4891	12.9159	13.0072	12.7361	12.6327	11.2729	12.6161	13.1973	12.672	12.5251	12.3854	12.8173	12.3272	12.1358	12.7135	12.8552	13.119
E9Q5L3;Q9DBL1	Acadsb	Short/branched chain specific acyl-CoA dehydrogenase, mitochondrial;Short/branched chain specific acyl-CoA dehydrogenase, mitochondrial	16.032	15.9934	15.9413	15.6153	16.2348	15.7395	16.2446	15.8446	15.9033	15.7234	16.0236	15.6889	15.8254	15.5554	16.1188	15.3712	16.3661	15.5512
E9Q5L7;K4DI61;Q9D8M7	Phf10	PHD finger protein 10	16.4972	15.937	15.9521	16.1446	15.8471	15.8377	15.7482	15.8059	15.4489	15.6732	15.5311	15.7268	15.7331	15.7312	15.6004	15.8722	16.0849	15.7925
E9Q5X9;Q80V81	Zfp819	Zinc finger protein 819	10.4581	11.2501	10.7071	11.4545	10.9411	11.2822	10.9142	11.8159	11.9584	11.7434	11.5694	11.6952	11.4578	11.8384	11.2066	11.7111	10.1736	11.9183
E9Q605;E9QNL4;Q60680	Chuk	Inhibitor of nuclear factor kappa-B kinase subunit alpha	13.5233	13.037	13.4092	13.2512	13.2742	13.3382	13.2155	13.1869	13.3445	13.011	12.7124	13.536	13.166	13.2657	13.0895	13.0812	13.3851	13.3189
E9Q606	Actb	Actin, beta (Fragment)	16.5227	16.363	16.5241	16.9698	16.5401	16.2458	16.1444	16.3066	15.8503	16.0486	15.9923	16.2258	16.1957	16.3669	16.0197	16.0813	16.4048	16.0647
E9Q616	Ahnak	AHNAK nucleoprotein	19.8689	19.7312	19.7031	19.9415	19.6284	19.7339	19.6924	19.8074	19.5259	19.7317	19.5711	19.8162	19.6434	19.6856	19.5574	19.7459	19.789	19.8745
E9Q634	Myo1e	Unconventional myosin-Ie	17.8425	18.0329	17.9972	17.8904	18.0193	18.0668	18.1392	18.0793	18.0965	18.199	18.127	18.1098	18.0154	18.084	17.9518	17.9953	17.9511	18.0978
E9Q6G4;Q91V24	Abca7	ATP-binding cassette, sub-family A member 7;ATP-binding cassette sub-family A member 7	11.7924	11.6883	11.6159	11.9918	12.0102	11.6022	11.7309	11.9595	11.3064	12.0092	11.7126	11.8209	11.8152	12.0902	11.799	11.866	12.0308	11.7314
E9Q6H6;P48999	Alox5	Arachidonate 5-lipoxygenase;Polyunsaturated fatty acid 5-lipoxygenase	14.6228	14.7548	15.2778	15.3981	15.0613	15.2182	15.3289	15.0943	15.4439	15.491	15.318	15.4952	15.1807	15.299	15.2779	15.297	15.1317	15.7963
E9Q6J5	Bod1l	Biorientation of chromosomes in cell division protein 1-like 1	14.0256	13.8725	13.7309	13.828	13.7298	13.7944	13.8216	13.7754	13.7566	13.5477	13.7974	13.7924	13.8181	13.8427	13.8598	13.8848	13.7544	13.8672
E9Q6M7	Pum1	Pumilio homolog 1	10.7519	13.4861	13.4489	10.9076	13.5079	13.5198	13.2075	13.7245	13.5309	13.7738	13.8175	13.886	13.6754	13.738	13.3618	13.5395	13.4284	13.577
E9Q6P4;F6W5U8;G5E8P0	Tubgcp6	Tubulin, gamma complex component 6;Tubulin, gamma complex component 6 (Fragment);Gamma-tubulin complex component 6	18.4767	19.2344	18.5441	19.8363	18.414	19.683	18.5877	19.6652	18.2834	19.8559	18.4331	19.9326	18.5292	19.771	18.4082	19.7556	18.2905	19.7789
E9Q6R7	Utrn	Utrophin	13.5706	13.7323	13.6987	13.8937	13.5812	13.8081	13.767	13.8438	13.7285	13.9178	13.7137	13.7394	13.7989	13.9525	13.7707	13.8132	13.6341	13.6544
E9Q6U4;Q3UWL8	Pfdn4	Prefoldin subunit 4	15.2032	15.0828	15.0606	14.9629	15.041	15.0547	15.0882	15.1625	15.1172	15.0901	15.1433	15.2118	15.0494	15.1075	15.0947	15.2291	15.0027	15.1618
E9Q715;Q05CX5;Q7TNC4	Luc7l2	LUC7-like 2 (S. cerevisiae);LUC7-like 2 (S. cerevisiae);Putative RNA-binding protein Luc7-like 2	17.1101	16.9599	16.9886	16.8939	16.9843	16.9561	16.9988	16.7699	16.8304	16.8951	16.9032	16.8768	16.8101	16.9234	16.8962	16.7618	16.9245	16.7439
E9Q735;G3X9Y5	Ube4a	Ubiquitin conjugation factor E4 A;Ubiquitin conjugation factor E4	14.2318	13.8484	14.1539	14.0018	14.0395	14.2767	14.092	14.3169	14.3707	14.0914	14.0309	14.1322	14.3907	13.9224	14.4373	14.265	14.3023	14.1194
E9Q7G0	Numa1	Nuclear mitotic apparatus protein 1	16.9747	16.6094	16.7754	16.7703	16.7397	16.7924	16.7948	16.7573	16.7416	16.7256	16.7762	16.7131	16.7257	16.7605	16.7399	16.6971	16.8228	16.8652
E9Q7K1;Q64520	Guk1	guanylate kinase;Guanylate kinase	13.7514	14.119	13.9272	13.8424	13.8221	13.701	14.0183	13.8141	13.913	13.8473	13.9868	13.9496	13.894	13.9806	13.9546	13.8796	13.6654	13.7458
E9Q7M2	Tsc22d2	TSC22 domain family protein 2	12.1415	12.0873	11.9632	12.4449	12.2566	12.4849	12.2077	12.6213	12.5108	12.5177	12.187	12.6944	12.548	12.5118	12.3607	12.5216	12.4674	12.536
E9Q804;E9QKG6;Q99NH0	Ankrd17	Ankyrin repeat domain 17;Ankyrin repeat domain 17;Ankyrin repeat domain-containing protein 17	10.4339	8.21157	9.78104	10.5497	9.9155	8.58319	10.917	9.31725	9.501	9.50789	10.8605	9.50562	7.87551	10.5766	9.5525	10.1735	10.0024	9.66358
E9Q8A3;Q8BKC8	Pi4kb	Phosphatidylinositol 4-kinase beta	14.5117	13.9389	14.0603	14.1933	14.115	13.8669	14.1213	14.1638	14.2167	14.1514	14.1852	14.2722	14.1056	14.1166	14.1788	14.3348	14.4326	14.2727
E9Q8F0	Rbm39	RNA binding motif protein 39	13.2654	13.5941	13.091	13.5101	12.8388	12.7605	13.0602	12.8085	12.6746	12.4591	13.027	12.8288	12.7587	12.9849	12.5251	12.7076	12.9772	12.3786
E9Q8I7	Nfxl1	Nuclear transcription factor, X-box binding-like 1	14.1743	13.9818	13.9783	13.3643	13.926	14.1871	13.7551	13.7719	14.2277	13.9663	13.645	13.7187	13.9607	13.7506	13.936	14.0521	14.0183	13.92
E9Q8J8;P97360	Etv6	Ets variant 6;Transcription factor ETV6	14.035	14.4833	14.1792	14.4303	14.2614	14.4223	14.0478	14.3047	14.3468	14.3618	14.282	14.674	14.4815	14.4778	14.5015	14.5108	14.3811	14.1899
E9Q8L9;G3UW57;G3XA57;Q9D620	Rab11fip1;Rab11fip2;Rab11fip2;Rab11fip1	RAB11 family interacting protein 1 (class I);RAB11 family interacting protein 2 (class I);Rab11 family-interacting protein 2;Rab11 family-interacting protein 1	11.3636	13.0497	12.2762	12.0898	12.3705	12.1511	12.1854	12.8765	12.5666	12.531	12.4245	12.1571	11.8609	12.527	12.5933	12.6949	12.0786	12.2672
E9Q8N5;F7DCH5;Q08EB6;Q8BRT1	Clasp2	CLIP associating protein 2;CLIP associating protein 2;CLIP associating protein 2;CLIP-associating protein 2	11.9613	12.1584	12.2288	12.6357	12.5004	12.2576	12.6246	12.8079	12.4583	12.6172	12.4795	12.7699	12.5526	12.9883	12.8099	12.4859	11.4565	12.6292
E9Q912	Rap1gds1	Rap1 GTPase-GDP dissociation stimulator 1	16.1823	16.3119	16.491	16.1184	16.5197	16.4369	16.3355	16.5045	16.6124	16.5701	16.3809	16.4339	16.431	16.3921	16.5391	16.4512	16.3059	16.5483
E9Q919;Q9Z0Y1	Dctn3	Dynactin 3;Dynactin subunit 3	13.6071	15.3386	14.4452	14.3782	14.8911	15.1194	15.1365	15.1161	15.2809	15.4181	15.4008	15.1059	15.0645	15.4668	15.2134	15.1442	14.3057	14.8549
E9Q933;Q8BK08	Tmem11	Transmembrane protein 11;Transmembrane protein 11, mitochondrial	14.4346	13.7844	14.0327	14.7272	13.7762	14.3724	15.1809	13.8845	14.1396	14.7925	15.2947	15.2101	14.3295	14.3145	14.2668	14.4356	15.5681	15.0402
E9Q9A9;F7CFL3	Oas2	2'-5'-oligoadenylate synthase 2;2'-5' oligoadenylate synthetase 2 (Fragment)	13.6804	12.481	13.4329	11.7048	12.5829	13.4801	9.37163	11.8253	13.4689	11.2914	11.9181	8.26733	12.4896	10.9225	13.5767	13.0483	13.6987	12.2679
E9Q9B0;O35071	Kif1c	Kinesin family member 1C;Kinesin-like protein KIF1C	13.3335	13.3757	13.6394	13.6104	13.2542	13.264	13.4182	13.4227	13.325	13.5112	13.2984	13.3021	13.4333	13.3621	13.1252	13.4343	13.0929	13.6202
E9Q9H2;E9Q9H3;P54103	Dnajc2	DnaJ homolog subfamily C member 2	13.9099	13.6996	13.8153	13.6017	13.8854	13.7985	13.6386	13.6305	13.9124	13.654	13.7744	13.6403	13.6671	13.5198	13.8797	13.8388	13.6576	13.8183
E9Q9J4;Q6ZQB6	Ppip5k2	Inositol hexakisphosphate and diphosphoinositol-pentakisphosphate kinase;Inositol hexakisphosphate and diphosphoinositol-pentakisphosphate kinase 2	13.9647	14.1166	13.8498	13.9665	14.0088	14.1078	14.1517	13.9281	13.9876	13.9387	14.0763	13.8926	14.0177	13.9498	14.046	14.0039	14.1884	13.8556
E9Q9Q2	R3hdm1	R3H domain containing 1	13.2909	13.8577	14.0564	14.0022	13.9775	14.0582	14.1243	14.017	13.8604	14.0952	13.8331	14.0817	14.0612	14.048	13.9598	13.9028	13.4851	14.1925
E9Q9V5;Q99N04;Q9D2W6	Ms4a7	Membrane-spanning 4-domains, subfamily A, member 7;MS4A7 protein;Membrane-spanning 4-domains, subfamily A, member 7	11.2284	11.6912	10.8527	10.4952	10.5288	11.1583	11.5072	10.8429	11.0666	10.3593	11.2875	10.5466	10.4772	10.6882	11.1942	10.4781	11.2682	11.1405
E9QAE3	Btaf1	B-TFIID TATA-box binding protein associated factor 1	14.5939	14.8471	14.8973	14.642	14.7702	14.8456	14.8943	14.7929	14.8278	14.6889	14.959	14.8377	14.9083	14.8933	14.7437	14.9877	14.7848	14.6557
E9QAG2;Q9D4J7	Phf6	PHD finger protein 6	12.6725	11.0026	12.519	11.8399	12.043	11.8665	11.8387	11.9439	12.4	11.6162	11.592	11.9207	12.1867	10.8355	11.7658	12.0316	12.2584	12.7553
E9QAQ5;Q9WV60	Gsk3b	Glycogen synthase kinase-3 beta	15.9274	15.722	15.6925	16.0719	15.8125	15.7291	15.6965	15.8736	15.5929	15.7343	15.6376	15.8876	15.6948	15.8826	15.7139	15.9229	15.7015	15.9225
E9QAQ7	Arid1a	AT-rich interaction domain 1A	11.5045	10.0503	10.7762	10.3585	10.0928	10.1138	10.2155	10.1269	10.1306	9.65272	7.46188	10.536	9.99774	8.18012	9.88379	10.386	10.991	11.55
E9QAS4;E9QAS5;Q6PDQ2	Chd4	DNA helicase;DNA helicase;Chromodomain-helicase-DNA-binding protein 4	14.9146	14.6011	14.5903	14.6091	14.6421	14.6617	14.7007	14.6491	14.7751	14.6472	14.761	14.6955	14.8072	14.6857	14.7537	14.658	14.7753	14.7063
E9QAT4	Sec16a	Protein transport protein Sec16A	15.3195	15.4083	15.2842	15.5053	15.2881	15.3263	15.2796	15.5539	15.3519	15.4962	15.3382	15.5303	15.4172	15.4307	15.2254	15.468	15.2542	15.4848
E9QB02;Q68FL6	Mars1	Methionine--tRNA ligase, cytoplasmic;Methionine--tRNA ligase, cytoplasmic	16.4954	16.5438	16.6191	16.6204	16.5663	16.5909	16.5338	16.5083	16.4698	16.5415	16.5246	16.5618	16.5692	16.5634	16.6053	16.5332	16.365	16.4801
E9QJS0;G5E8U5;G5E8U8;Q80ZK0	Mrps10	Small ribosomal subunit protein uS10m	13.4449	13.4588	13.9892	12.7625	14.4702	13.7947	14.6844	13.8502	14.237	13.6983	14.0935	13.4683	14.3001	13.9928	14.6412	13.6634	14.3506	12.8563
E9QJS1;Q9R117	Tyk2	Tyrosine-protein kinase;Non-receptor tyrosine-protein kinase TYK2	11.3446	10.6564	11.7633	11.7593	12.0084	12.147	12.3166	10.0887	11.2077	11.0193	11.1137	11.0684	10.8757	12.0852	11.5645	11.5913	11.7202	10.0384
E9QJT5;P56376	Acyp1	Acylphosphatase;Acylphosphatase-1	11.2566	11.4759	11.5065	12.9232	12.9476	12.3244	13.3035	10.6111	10.723	13.4542	13.8384	13.0544	13.4435	14.196	12.2577	9.91853	11.597	12.9884
E9QJU8;Q8CG79	Trp53bp2;Tp53bp2	Transformation related protein 53 binding protein 2;Apoptosis-stimulating of p53 protein 2	14.1466	14.9632	13.723	14.3211	14.3028	14.0585	13.8884	14.2923	13.8227	14.0673	14.1217	14.3951	13.9236	14.4498	14.0521	14.1293	13.9549	12.8308
E9QK36;F6R9F0;Q3U3T8	Wdr62	WD repeat domain 62;WD repeat domain 62 (Fragment);WD repeat-containing protein 62	13.0405	12.0957	12.7434	12.4497	12.5045	12.5576	12.6647	12.5027	12.6621	12.4706	12.7187	12.4067	12.6255	12.2549	12.4747	12.4454	12.7292	12.4233
E9QK83;Q5XG71	Utp20	UTP20 small subunit processome component;Small subunit processome component 20 homolog	14.2652	13.8819	14.6095	14.0126	14.3472	14.2041	13.9482	14.0755	14.3594	14.2593	14.1199	14.2154	14.3415	14.0802	14.4048	14.2518	14.3051	14.5488
E9QK89;Q5PSV9	Mdc1	Mediator of DNA damage checkpoint protein 1	12.9275	12.6426	12.7792	12.5853	12.75	12.5923	12.8837	12.4696	12.7818	12.2625	12.882	12.5162	12.6969	12.4927	12.8192	12.6919	12.9389	12.5656
E9QKE4	Rab3gap2	RAB3 GTPase activating protein subunit 2	13.5007	14.2036	13.1623	13.862	13.3996	13.8626	13.5882	13.92	13.3903	13.6459	13.5403	14.0173	13.3547	13.981	13.4744	13.4763	13.4207	12.3735
E9QKI4;E9QKI5;Q9D1F4	Akt1s1	AKT1 substrate 1;AKT1 substrate 1;Proline-rich AKT1 substrate 1	14.9681	15.0563	15.1523	15.0008	15.0073	14.8401	14.9711	15.1578	15.188	14.7868	14.7716	15.0228	14.7773	14.7912	14.8522	14.7061	14.7613	15.1047
E9QKK8;F6Q8D3;Q9QZW0	Atp11c	Phospholipid-transporting ATPase;Phospholipid-transporting ATPase;Phospholipid-transporting ATPase 11C	12.6306	12.6209	13.2028	13.1717	12.8505	12.9334	12.8068	12.9923	12.1725	13.5136	13.1061	13.099	11.7368	11.8731	12.0443	12.355	13.4514	12.285
E9QKZ2;Q91YE6	Ipo9	Importin 9;Importin-9	12.7735	10.7675	12.597	12.1753	12.6751	12.4123	12.2668	12.5378	13.0689	12.7434	12.6611	12.3126	12.3676	11.9549	12.8563	12.8878	12.077	12.9693
E9QL65	Cog3	Conserved oligomeric Golgi complex subunit 3	11.1034	11.5845	12.6782	11.3001	10.6762	12.5167	13.5867	12.609	12.0475	12.7107	13.002	13.0637	12.9751	11.5266	12.0567	11.5057	13.3377	9.28889
E9QL80;Q91YX5	Lpgat1	Lysophosphatidylglycerol acyltransferase 1;Acyl-CoA:lysophosphatidylglycerol acyltransferase 1	13.972	14.4023	13.6201	14.0817	14.0218	13.8735	13.9932	14.2042	13.7494	14.1085	14.2118	14.4148	14.2033	14.0003	14.2194	14.2566	13.9272	14.2993
E9QLJ0;Q70KF4	Cmya5	Cardiomyopathy associated 5;Cardiomyopathy-associated protein 5	19.6676	20.294	19.4889	20.0673	19.6661	19.8624	19.97	19.7628	19.7513	20.0217	20.0406	19.7996	19.7224	20.213	19.7775	19.816	19.4027	19.047
E9QLK3;Q8C3R1	Brat1	BRCA1-associated ATM activator 1	11.1527	11.9651	10.7316	11.938	11.476	10.2796	11.799	11.0167	11.7758	11.2646	11.0133	11.3858	11.1979	11.7091	11.5404	11.3599	11.1618	10.6838
E9QLQ3;Q61409	Pde3b	Phosphodiesterase;cGMP-inhibited 3',5'-cyclic phosphodiesterase 3B	13.8759	13.6644	13.7803	14.1844	13.7736	13.7631	13.92	13.801	13.7594	13.6952	14.0687	13.5201	13.7816	13.8282	14.1814	13.9198	12.9789	13.7708
E9QM38;P55012	Slc12a2	Solute carrier family 12, member 2;Solute carrier family 12 member 2	14.744	14.6547	14.72	14.7737	14.9082	14.5948	14.8344	14.7254	14.7136	14.8318	14.8841	14.8004	14.8356	15.0227	14.8751	14.7159	14.8699	14.8555
E9QMB7;Q8CES0	Naa30	N(alpha)-acetyltransferase 30, NatC catalytic subunit;N-alpha-acetyltransferase 30	15.1026	15.2979	15.0977	15.2581	15.1012	15.1482	14.9537	15.0994	14.8804	15.0624	14.8504	15.0027	14.9365	15.0493	14.9605	15.0518	14.6784	15.0632
E9QMH1;Q3TI69;Q3U5C5;Q99J72	Apobec3	single-stranded DNA cytosine deaminase;single-stranded DNA cytosine deaminase;single-stranded DNA cytosine deaminase;DNA dC->dU-editing enzyme APOBEC-3	12.9706	11.3254	12.7941	11.2358	12.5729	12.3045	11.9162	11.4815	12.806	11.8015	12.0267	10.9834	12.5992	12.1978	13.1073	11.7078	13.0185	11.8983
E9QMJ1;E9QN63;H3BJY2;H3BL41;Q9QWY8	Asap1	ArfGAP with SH3 domain, ankyrin repeat and PH domain1;ArfGAP with SH3 domain, ankyrin repeat and PH domain1;ArfGAP with SH3 domain, ankyrin repeat and PH domain1;ArfGAP with SH3 domain, ankyrin repeat and PH domain1;Arf-GAP with SH3 domain, ANK repeat and PH domain-containing protein 1	12.7471	12.9015	12.9928	13.5326	12.9495	13.1228	13.6602	13.2715	13.0621	13.6109	13.7888	13.3681	13.3421	13.6456	13.3827	13.3324	13.023	13.1544
E9QMK9;Q8BH86	Dglucy	D-glutamate cyclase;D-glutamate cyclase, mitochondrial	15.7585	15.2185	15.542	15.1288	15.7482	15.3686	15.9284	15.3046	15.5327	15.2993	15.6249	15.2461	15.5801	15.2454	15.6771	15.2088	16.097	15.3014
E9QMV2;Q4KML4	Abracl	Costars family protein ABRACL	14.8237	14.6462	14.6202	14.8258	14.1395	14.6037	14.2339	14.7729	14.8182	14.7703	14.6282	14.6533	14.5491	14.6846	14.5895	14.7295	14.9959	14.6167
E9QMX4;Q8BLK9	Rps6kc1	non-specific serine/threonine protein kinase;Ribosomal protein S6 kinase delta-1	13.2743	14.1797	13.8663	14.3913	13.7776	14.0877	13.4255	14.1371	13.7209	14.0201	13.5805	14.2759	13.8938	14.3538	13.7276	14.1775	13.8116	14.2744
E9QMX7;Q640N3	Arhgap30	Rho GTPase activating protein 30;Rho GTPase-activating protein 30	17.2931	16.894	17.3201	17.0998	17.2115	17.072	17.1777	17.1377	17.2609	17.0536	17.0906	17.048	17.1996	17.0223	17.1652	17.1058	17.2674	17.1454
E9QN31	Nop2	NOP2 nucleolar protein	15.2856	15.0503	15.1552	14.7477	15.3001	15.2018	15.3286	14.9338	15.0502	14.958	15.1364	14.8392	14.9411	15.1837	15.2057	15.0998	15.1262	14.7973
E9QNG6;Q6PHS6	Snx13	Sorting nexin 13;Sorting nexin-13	13.0292	13.3767	13.2802	12.8012	13.2946	13.0666	13.1354	13.2409	13.1881	13.345	13.2527	13.4763	12.9924	13.1683	13.2698	13.1498	13.2533	13.101
E9QNH7;Q5XG73	Acbd5	Acyl-CoA-binding domain-containing protein 5	14.6818	14.5396	14.4407	14.7135	14.637	14.7237	14.5864	14.454	14.3462	14.7101	14.5366	14.5391	14.5301	14.6396	14.6659	14.3409	14.0914	14.4217
E9QNV2;F8WJB0;H3BK33;Q80YQ2	Med23	Mediator of RNA polymerase II transcription subunit 23;Mediator of RNA polymerase II transcription subunit 23;Mediator of RNA polymerase II transcription subunit 23 (Fragment);Mediator of RNA polymerase II transcription subunit 23	12.092	12.1276	12.2548	11.0799	12.4407	12.3682	12.4324	12.2677	12.5193	12.4561	12.0804	12.2501	12.5261	12.8174	12.5518	12.2284	11.7212	12.2714
E9QNW6;Q8VDG7	Pafah2	Platelet-activating factor acetylhydrolase;Platelet-activating factor acetylhydrolase 2, cytoplasmic	13.1246	14.2344	13.9686	14.3109	13.799	13.8498	14.0287	14.1922	13.7488	14.289	13.9704	14.3396	14.0692	14.2364	13.4759	14.1697	14.0939	13.8464
E9QNZ2;F6Z1P8;Q7TPV2	Dzip3	RING-type E3 ubiquitin transferase;DAZ interacting protein 3, zinc finger (Fragment);E3 ubiquitin-protein ligase DZIP3	10.0826	9.76454	9.5496	9.71112	8.09519	9.40897	11.0508	8.14047	9.1342	9.07722	9.96233	9.28939	9.94825	9.09144	9.13539	9.19046	9.46509	7.11666
E9QP19;Q99PP7	Trim33	Tripartite motif-containing 33;E3 ubiquitin-protein ligase TRIM33	13.5254	13.8784	12.9159	13.5076	13.5832	13.3077	13.4569	13.1112	13.0816	13.2713	13.3447	13.4531	13.2814	13.8054	13.0119	13.5374	13.4502	12.9943
E9QP49	Ehbp1l1	EH domain binding protein 1-like 1	11.6526	12.0229	11.7423	12.0542	11.7628	11.9702	11.4356	12.2603	11.7174	12.4204	11.652	11.9799	11.5747	11.6972	11.5894	11.5491	11.6352	11.4521
E9QPD7;G5E8R3;Q05920	Pcx;Pcx;Pc	Pyruvate carboxylase;Pyruvate carboxylase;Pyruvate carboxylase, mitochondrial	14.1205	14.3127	14.1207	14.1809	14.5402	14.6254	14.6956	14.3758	14.3803	14.6285	14.2885	14.1693	14.3059	14.1755	14.2898	14.0475	14.3748	14.0633
E9QPH0;Q61410;Q8CAH8	Prkg2	cGMP-dependent protein kinase;cGMP-dependent protein kinase 2;cGMP-dependent protein kinase	11.9031	12.7888	12.2968	11.6917	11.8549	11.8777	12.1517	11.3704	12.1331	12.0457	12.0451	11.6864	11.8132	11.6732	12.159	11.4808	11.8058	11.5275
E9QPI5;Q6A026	Pds5a	PDS5 cohesin associated factor A;Sister chromatid cohesion protein PDS5 homolog A	15.3191	15.394	15.367	15.1719	15.3696	15.2423	15.2945	15.1043	15.277	15.203	15.3481	15.1893	15.2763	15.1247	15.3268	15.2269	15.2088	15.3411
E9QPX3;Q9CXZ1	Ndufs4	NADH dehydrogenase [ubiquinone] iron-sulfur protein 4, mitochondrial;NADH dehydrogenase [ubiquinone] iron-sulfur protein 4, mitochondrial	15.6279	15.3277	15.3359	14.8666	15.8843	15.4707	16.1659	15.3459	15.6497	15.3769	15.9208	15.1768	15.7099	15.4665	15.9902	15.2853	16.2514	15.189
E9QQ10;Q70FJ1	Akap9	A kinase anchor protein 9;A-kinase anchor protein 9	12.9154	13.5525	12.3629	13.1672	12.8595	13.5539	12.8207	13.4594	13.1566	13.6166	13.1209	13.439	13.1671	13.6336	13.1228	13.4992	13.1048	13.3102
F2Z3U3	Raph1	Ras association (RalGDS/AF-6) and pleckstrin homology domains 1	13.779	13.43	13.9549	13.1862	13.7092	13.4055	13.7211	13.5071	13.7042	13.1635	13.7573	13.0541	13.5977	13.397	13.6827	13.2107	13.5426	13.4552
F2Z3U4;F2Z468;F2Z469;O89029	Matn4	Matrilin 4;Matrilin 4;Matrilin 4;Matrilin-4	12.8934	13.527	12.7793	13.0853	12.647	12.9741	12.9185	12.9238	12.5423	13.0237	13.1593	13.2298	13.0459	13.6061	12.767	12.7968	12.7544	12.8276
F2Z3X6;F2Z400;Q3TRL2;Q9Z2A0	Pdpk1	3-phosphoinositide-dependent protein kinase 1;non-specific serine/threonine protein kinase;3-phosphoinositide-dependent protein kinase 1;3-phosphoinositide-dependent protein kinase 1	13.9118	12.0546	13.2977	14.2452	12.4344	12.7711	12.5934	13.0853	12.8698	12.9144	12.8636	13.5459	13.0286	12.9876	12.51	13.0698	13.6249	13.1505
F2Z4B3;O35207	Cdk2ap1	Cyclin dependent kinase 2 associated protein 1;Cyclin-dependent kinase 2-associated protein 1	11.9629	11.9557	11.8118	11.9352	12.1633	11.7614	12.0184	12.0483	12.1083	11.886	12.5783	12.5981	12.3847	11.6825	12.0409	12.2338	12.436	12.1527
F6Q785;O55179;Q07440;Q497M6	Gm29094;Bcl2a1d;Bcl2a1;Bcl2a1b	Predicted gene 29094 (Fragment);A1-d protein;Bcl-2-related protein A1;B-cell leukemia/lymphoma 2 related protein A1b	11.9603	13.3261	12.8706	13.3107	13.1094	13.4985	12.6984	13.0915	13.3512	13.8768	13.0215	13.6206	13.0221	13.9229	12.9376	13.2922	11.8445	13.4208
F6QCI0;Q8BQ46	Taf15	TATA-box binding protein associated factor 15 (Fragment);TAF15 RNA polymerase II, TATA box binding protein (TBP)-associated factor	13.8759	15.1297	13.5001	14.9005	13.9828	14.3887	14.2694	14.3231	13.6844	13.9063	14.6795	14.5219	14.166	14.899	14.3661	14.3062	13.9753	12.4879
F6QKK2;Q8VEH3	Arl8a	ADP-ribosylation factor-like 8A (Fragment);ADP-ribosylation factor-like protein 8A	16.9868	16.3799	16.8843	16.6921	16.6953	16.5269	16.6389	16.6579	16.7279	16.6679	16.5288	16.7897	16.7284	16.5686	16.688	16.726	16.9175	16.9168
F6QRT3;F6ZTK6;G3UW79;Q924M1;Q9D0T2	Dusp12	protein-tyrosine-phosphatase (Fragment);protein-tyrosine-phosphatase (Fragment);protein-tyrosine-phosphatase;protein-tyrosine-phosphatase;Dual specificity protein phosphatase 12	14.9808	14.5064	14.6901	14.8671	14.568	14.6183	14.4498	14.5613	14.1267	14.6609	14.6809	14.4135	14.32	14.3445	14.3132	14.6536	14.8114	14.7145
F6R8A9;Q8BH31	Mfsd8	Major facilitator superfamily domain containing 8 (Fragment);Major facilitator superfamily domain-containing protein 8	10.3241	10.5838	9.98775	9.41791	9.87956	10.4856	9.91614	9.88417	8.66105	10.0364	9.56425	9.25015	10.0363	12.0227	9.97852	10.1105	8.89664	9.60039
F6R9G0	Ep400	E1A binding protein p400 (Fragment)	10.8994	10.5281	10.856	10.8829	9.82246	9.48543	10.1842	10.615	10.096	9.11715	10.0485	10.1791	9.56633	9.79267	9.86895	9.8898	10.4947	9.93255
F6RBY3;Q9DBE8	Alg2	ALG2 alpha-1,3/1,6-mannosyltransferase (Fragment);Alpha-1,3/1,6-mannosyltransferase ALG2	13.9806	13.9596	13.7155	13.5479	13.9744	14.0818	13.5482	14.0486	13.8351	13.7381	13.5533	13.8037	13.7033	14.0232	13.8128	13.7335	13.6749	13.7323
F6RDM4	Gls	glutaminase (Fragment)	13.9168	13.7521	14.1991	13.595	14.3136	13.7351	14.3783	13.7806	13.6637	13.0372	14.1724	13.29	13.8334	13.6994	14.1911	13.6688	14.4242	13.4549
F6RJV6;Q9JJK2	Lancl2	LanC (bacterial lantibiotic synthetase component C)-like 2 (Fragment);LanC-like protein 2	14.6963	14.4019	14.7791	14.153	14.748	14.5698	14.6831	14.504	14.6846	14.3938	14.5497	14.6569	14.8257	14.5355	14.605	14.5047	14.8718	14.5999
F6RND9;F6S5I0;P97434;Q5SWZ5	Mprip	Myosin phosphatase Rho interacting protein (Fragment);Myosin phosphatase Rho interacting protein (Fragment);Myosin phosphatase Rho-interacting protein;Myosin phosphatase Rho interacting protein	11.6937	11.6966	11.6744	11.9524	11.9337	11.5747	12.1574	11.6883	11.7563	11.9605	12.0376	11.7322	12.1746	12.193	12.0574	11.8015	11.4813	11.3697
F6RSH1;F8WHM5;Q61543	Glg1	Golgi apparatus protein 1 (Fragment);Golgi apparatus protein 1 (Fragment);Golgi apparatus protein 1	14.861	14.9317	14.9405	13.4418	15.0522	14.7332	14.3151	15.0208	15.3007	14.109	14.2743	14.2222	14.5537	13.0925	14.8171	14.6262	14.5851	14.9058
F6RUI8	Maskbp3	Multiple ankyrin repeats single KH domain binding protein 3 (Fragment)	12.554	12.761	12.181	12.3328	12.0322	12.3754	11.9585	12.5761	12.3678	12.004	12.0615	12.411	12.155	12.2994	12.3989	12.5999	12.6892	12.2354
F6RV17	Ppp2r2d	Serine/threonine-protein phosphatase 2A 55 kDa regulatory subunit B	14.9291	15.7294	14.7965	15.9641	14.484	15.9199	14.9274	15.9537	14.664	14.988	15.0204	15.6186	14.841	15.8364	14.4976	15.7311	14.988	15.748
F6S4K9	Epb41	Erythrocyte membrane protein band 4.1 (Fragment)	11.922	12.3801	12.276	11.965	11.8252	11.5863	11.9372	11.4939	12.0024	11.6126	11.7474	11.8005	12.1975	11.6477	11.862	11.7778	11.3739	11.6246
F6S7W6;Q6P4S6	Sik3	non-specific serine/threonine protein kinase (Fragment);Serine/threonine-protein kinase SIK3	15.0712	14.94	15.3499	15.5217	15.039	15.3415	15.2213	14.9602	14.5595	15.0456	15.2022	15.1127	15.2327	15.2426	14.7186	14.6057	15.337	15.2754
F6SFF5;Q8K1Z0	Coq9	Ubiquinone biosynthesis protein (Fragment);Ubiquinone biosynthesis protein COQ9, mitochondrial	13.2952	12.6899	13.146	12.3364	13.5029	12.6882	13.3577	12.7455	13.2211	12.5733	12.9324	12.0344	12.6273	12.4613	13.1362	12.308	13.4124	12.2388
F6SMY7;Q7TPH6	Mycbp2	RCR-type E3 ubiquitin transferase (Fragment);E3 ubiquitin-protein ligase MYCBP2	12.3137	11.7761	12.2928	12.3955	12.0075	12.3023	11.7351	12.0691	11.8465	12.1123	11.9085	12.0543	12.2415	11.9734	12.01	12.1769	12.1902	12.4759
F6SPK0;Q9JJZ4	Ube2j1	Ubiquitin-conjugating enzyme E2J 1 (Fragment);Ubiquitin-conjugating enzyme E2 J1	13.8905	14.1083	13.9573	14.3549	13.8499	13.6177	13.3722	14.044	13.6731	13.8754	13.7428	14.306	13.86	14.0358	13.5686	14.2245	14.3829	14.2242
F6SQH7;Q91VA6	Poldip2	Polymerase (DNA-directed), delta interacting protein 2 (Fragment);Polymerase delta-interacting protein 2	14.2236	14.286	14.2755	13.5284	14.6364	14.1702	14.5235	14.1516	14.3036	14.4305	14.2838	14.0857	14.4209	13.9297	14.4731	14.2231	14.5845	14.2241
F6SQM4;Q8C0Z1	Fam234a	Family with sequence similarity 234, member A;Protein FAM234A	13.8721	14.3358	14.0542	14.3182	13.9236	14.2142	14.2401	14.1479	14.0717	14.2092	14.1037	14.3791	13.8913	14.3607	14.1015	14.3442	13.9137	14.2907
F6T9H9;I7HJQ9;I7HPV7;Q8CIU3;Q8CIU5;Q8CIU6;Q9Z2C4	Mtmr1	Myotubularin related protein 1 (Fragment);phosphatidylinositol-3,5-bisphosphate 3-phosphatase;Myotubularin related protein 1 (Fragment);Myotubularin related protein 1 (Fragment);Myotubularin related protein 1 (Fragment);Myotubularin related protein 1 (Fragment);Phosphatidylinositol-3-phosphate phosphatase MTMR1	13.878	13.6178	13.8601	14.0111	13.6475	13.7283	13.6395	13.541	13.7097	13.6892	13.8691	13.7714	13.8833	13.7255	13.9579	13.6524	13.8757	13.8119
F6TCF9;Q60739	Bag1	BAG family molecular chaperone regulator 1	14.8889	14.2337	15.04	14.6202	14.7485	14.6863	14.7126	14.5404	14.8174	14.6087	14.6631	14.5682	14.8279	14.5	14.8699	14.6157	15.0466	14.7786
F6TLV3;Q8BX90	Fndc3a	Fibronectin type III domain containing 3A (Fragment);Fibronectin type-III domain-containing protein 3A	14.9802	14.5314	14.7562	14.4831	14.5114	14.7026	14.3329	14.4431	14.8351	14.4463	14.5186	14.4359	14.8408	14.3407	14.7574	14.5649	14.7602	14.5874
F6U840;P81269	Atf1	Activating transcription factor 1 (Fragment);Cyclic AMP-dependent transcription factor ATF-1	13.1315	13.0904	13.3036	12.3785	13.3328	12.0574	13.1791	10.9884	13.6689	13.0793	13.2513	13.1709	13.1807	11.265	13.6194	10.4264	12.7335	13.0099
F6UK66;Q810U5	Ccdc50	Coiled-coil domain containing 50 (Fragment);Coiled-coil domain-containing protein 50	10.9515	11.3779	11.0478	10.7367	9.96651	11.5783	11.7534	11.1151	11.1371	11.3104	9.38241	11.6542	11.7496	8.93939	11.9955	11.1445	10.4918	12.5435
F6UMH9;Q8VDI7	Ubac1	Ubiquitin associated domain containing 1 (Fragment);Ubiquitin-associated domain-containing protein 1	13.4922	13.6237	13.44	13.6485	13.7996	13.371	13.5284	13.4497	13.4095	13.4268	13.512	13.5781	13.5941	13.7155	13.5205	13.3285	13.4828	13.5645
F6UND7;P08103	Hck	Tyrosine-protein kinase;Tyrosine-protein kinase HCK	17.5026	17.308	17.4865	17.1548	17.3082	17.407	17.2885	17.2405	17.4385	17.2557	17.3148	17.1789	17.429	17.1846	17.6276	17.3944	17.3802	17.3491
F6UP77;F7CUP3;Q8JZV7	Amdhd2	N-acetylglucosamine-6-phosphate deacetylase;Amidohydrolase domain containing 2;N-acetylglucosamine-6-phosphate deacetylase	16.8065	17.3517	16.9287	17.1174	17.2371	17.3022	17.3437	17.2821	17.4015	17.4644	17.4745	17.4574	17.2852	17.4994	17.2779	17.2442	16.948	17.1616
F6UYN4	Klc1	Kinesin light chain 1 (Fragment)	10.6867	9.78554	10.5305	10.5695	9.91978	10.7147	9.90977	11.1895	11.573	10.8274	11.2087	11.2261	9.92102	10.843	11.1578	10.5275	11.2403	11.569
F6V3Y9;Q6P4T0	Atg2a	Autophagy related 2A (Fragment);Autophagy-related protein 2 homolog A	13.2079	12.9384	13.1327	13.2492	12.9991	13.1196	12.9354	13.178	13.055	13.1643	12.9087	13.0337	13.0085	12.8899	13.0716	12.9598	13.0555	13.1636
F6V6T4;Q9R0Q3	Tmed2	Transmembrane p24 trafficking protein 2 (Fragment);Transmembrane emp24 domain-containing protein 2	15.8749	15.217	15.5816	14.9376	15.5143	15.2584	15.2919	15.3072	15.3768	16.1287	14.8695	14.7853	15.4549	13.7213	15.6301	15.0055	15.9872	15.6976
F6VAL0;F7B1A4	Mff	Mitochondrial fission factor (Fragment)	15.1661	14.3381	14.21	14.616	13.4568	13.8755	13.7364	14.1185	14.1614	14.2187	14.6113	14.1541	14.2104	13.9771	14.0568	14.3497	14.7421	13.911
F6VKM0;Q78XR0	Trappc6a	Trafficking protein particle complex 6A (Fragment);Trafficking protein particle complex subunit 6A	12.9225	12.8973	13.1918	13.2404	12.657	12.8847	13.0847	12.5707	12.8539	12.9391	12.9643	13.0736	13.148	12.9099	13.5255	13.3813	12.5184	12.7045
F6VSK8	Itga6	Integrin alpha 6 (Fragment)	12.3886	13.3056	12.9768	12.7015	12.7684	13.1245	13.1152	12.977	13.043	13.1077	13.0439	13.0522	12.8949	13.1308	12.9604	13.0154	13.0856	13.0676
F6VVY4;Q8JZU2	Slc25a1	Citrate transport protein (Fragment);Tricarboxylate transport protein, mitochondrial	11.856	11.9028	12.5725	12.0867	12.7161	13.0044	13.1848	12.5386	12.6661	13.3048	13.3045	12.858	13.2002	13.2319	13.0874	12.4609	12.7859	12.6395
F6W7D6;Q3UKG7;Q9R210	Tfeb	Transcription factor EB (Fragment);Transcription factor EB;Transcription factor EB	10.9727	12.5328	11.1288	13.257	12.2919	12.0819	12.5519	12.0073	12.1153	12.4983	13.5562	13.0345	12.7415	12.9356	12.7097	12.1679	11.8815	11.7864
F6W7I2;Q3TXU5	Dhps	Deoxyhypusine synthase (Fragment);Deoxyhypusine synthase	11.7061	11.3872	11.5097	10.3011	11.3318	10.9235	11.6561	10.6421	11.3753	10.7458	10.7477	9.89384	10.9838	8.94168	10.9871	10.6972	11.1315	10.4194
F6WD11;G3UX23;G3UYD5;G3UZ98;Q3UW64;Q91WG8	Gne	Glucosamine (UDP-N-acetyl)-2-epimerase/N-acetylmannosamine kinase (Fragment);Glucosamine (UDP-N-acetyl)-2-epimerase/N-acetylmannosamine kinase;Glucosamine (UDP-N-acetyl)-2-epimerase/N-acetylmannosamine kinase;Glucosamine (UDP-N-acetyl)-2-epimerase/N-acetylmannosamine kinase (Fragment);Glucosamine (UDP-N-acetyl)-2-epimerase/N-acetylmannosamine kinase;Bifunctional UDP-N-acetylglucosamine 2-epimeras…	14.4021	13.2639	13.8216	14.0553	13.8526	14.0425	13.0608	13.9772	14.1216	14.0673	13.4098	13.8814	13.5125	13.216	14.2191	14.1623	13.5012	13.1316
F6WLY0;G5E880	Irag2	Inositol 1,4,5-triphosphate receptor associated 2 (Fragment);Inositol 1,4,5-triphosphate receptor associated 2	14.7726	14.2776	14.8724	14.7365	14.7998	14.8141	14.9021	14.7469	14.862	14.8484	14.807	14.8741	14.9403	14.7907	14.7477	14.9912	14.954	14.936
F6WR04;O70370	Ctss	Cathepsin S	18.1932	18.2336	18.1674	18.3187	18.1731	18.3397	18.1965	18.1749	18.1863	18.2079	18.2813	18.2264	18.2847	18.3239	18.3802	18.4384	18.3294	18.3155
F6X2V9;Q8K2F8	Lsm14a	LSM14A mRNA processing body assembly factor (Fragment);Protein LSM14 homolog A	14.0959	14.5143	13.668	14.0612	13.9471	13.9004	13.9581	14.0274	13.7769	14.0884	14.2126	14.231	13.8378	14.3076	14.1861	14.005	14.0223	13.6255
F6XC25;Q8BRN9	Cc2d1b	Coiled-coil and C2 domain containing 1B (Fragment);Coiled-coil and C2 domain-containing protein 1B	15.4	15.2372	15.454	15.5005	15.4609	15.3758	15.4162	15.2996	15.4017	15.3671	15.4235	15.3535	15.3988	15.3859	15.3406	15.3521	15.3885	15.4731
F6XCT0	Macf1	Microtubule-actin crosslinking factor 1 (Fragment)	14.1889	13.8462	14.1155	14.3051	13.848	14.1993	13.7961	14.1295	13.6969	14.0106	14.1849	14.1351	13.9643	14.2493	14	14.2423	14.0319	14.5304
F6XKX9;Q61805	Lbp	Lipopolysaccharide-binding protein (Fragment);Lipopolysaccharide-binding protein	13.9855	13.7864	13.6706	13.7181	13.6145	13.6346	13.9373	13.7633	13.7599	13.6493	13.7579	13.8151	13.8384	13.3758	13.6435	13.6631	13.4512	13.7593
F6XVP7;Q924T7	Rnf31	RBR-type E3 ubiquitin transferase (Fragment);E3 ubiquitin-protein ligase RNF31	14.8888	14.4363	14.7636	14.4887	14.6546	14.7401	14.4924	14.5186	14.7263	14.5601	14.2894	14.2429	14.5409	14.4479	14.7434	14.683	14.6955	14.3792
F6XWD4	Ppp1r12c	Protein phosphatase 1, regulatory subunit 12C (Fragment)	12.8987	12.8697	13.1322	13.1476	13.0052	13.1556	13.3534	13.1436	13.0407	13.1069	13.231	13.1099	13.2441	13.1359	13.0165	13.0191	13.1757	13.15
F6XYA0;F7BX07;Q3TSM1;Q9D666	Sun1	Sad1 and UNC84 domain containing 1 (Fragment);Sad1 and UNC84 domain containing 1 (Fragment);Sad1 and UNC84 domain containing 1;SUN domain-containing protein 1	12.3179	12.4519	12.0908	12.5058	11.8361	12.1577	12.5389	12.3073	11.7244	12.317	11.9588	12.2842	12.1112	12.342	12.099	12.2834	11.8836	12.308
F6YRQ2;O54946	Dnajb6	DnaJ heat shock protein family (Hsp40) member B6 (Fragment);DnaJ homolog subfamily B member 6	13.2316	12.8279	13.2314	13.2468	13.0485	13.0932	12.9108	13.0834	13.0937	12.7543	12.9235	13.0522	13.0606	12.9069	12.8895	13.0041	13.213	13.2534
F6YRW4;P59997	Kdm2a	Lysine (K)-specific demethylase 2A;Lysine-specific demethylase 2A	8.30436	10.0492	8.66158	9.215	9.21425	8.37627	9.92348	9.27588	8.7942	8.22398	8.74395	8.75193	9.13192	8.65103	7.25078	9.40408	11.6012	8.517
F6YVP7;P62270	Rps18-ps6;Rps18	Small ribosomal subunit protein uS13	12.8296	12.6579	12.5769	12.5924	12.5697	11.8513	12.622	12.4854	12.2	12.0626	11.9889	12.1214	12.2943	12.4632	12.1695	12.4393	12.8243	12.1939
F6Z6C6;P56477	Irf5	Interferon regulatory factor 5	14.9582	15.4798	15.2006	15.5192	14.852	15.317	14.7773	15.3156	15.1402	15.2944	15.1217	15.5036	15.0841	15.4258	15.0213	15.3558	14.8954	15.2888
F6ZBL2;Q80SY4	Mib1	RING-type E3 ubiquitin transferase (Fragment);E3 ubiquitin-protein ligase MIB1	11.7875	11.4474	12.0196	11.6339	10.4543	11.0851	10.6398	11.4667	11.0287	10.7834	9.99841	11.2857	11.0199	10.7962	10.5999	11.4808	11.5766	11.4294
F6ZDS4	Tpr	Nucleoprotein TPR	12.207	11.7836	12.4264	11.8268	12.3268	11.9922	11.9955	11.8256	12.3203	11.212	12.1817	11.7825	11.6775	12.1715	11.6002	11.873	12.1955	11.7952
F6ZGI7;Q9Z224	Mocs2	Molybdopterin synthase sulfur carrier subunit	15.5251	15.2969	15.3016	15.4733	15.2413	15.2996	15.1949	15.2879	15.1474	14.9984	15.2685	15.2105	15.2658	15.3523	15.2287	15.4234	15.3746	15.2026
F6ZX84	Dync1h1	Dynein cytoplasmic 1 heavy chain 1 (Fragment)	13.8585	12.7214	13.0033	14.6001	12.8931	12.97	13.1271	13.9312	13.1898	13.7096	13.0128	14.3849	14.2283	14.1274	13.7924	14.1544	14.1765	14.5246
F7AI87	Psmd4	Proteasome (prosome, macropain) 26S subunit, non-ATPase, 4 (Fragment)	16.1214	15.9042	15.9682	16.1035	16.0424	15.8857	15.8743	15.8823	15.8064	15.9021	15.913	15.9585	15.9754	16.0383	15.978	16.0037	15.8621	15.9261
F7AMS7;G3X9G2;Q5SXG1;Q5SXG3	Mink1	non-specific serine/threonine protein kinase (Fragment);non-specific serine/threonine protein kinase;non-specific serine/threonine protein kinase;non-specific serine/threonine protein kinase	15.4502	15.0949	15.3015	14.2099	15.1783	15.4813	15.5417	15.4117	15.1228	15.4427	15.1799	15.6786	15.2938	15.4538	15.172	15.4428	15.5105	15.4313
F7AVU1;Q8K2Y9	Ccm2	Cerebral cavernous malformation 2;Cerebral cavernous malformations protein 2 homolog	13.3248	12.6276	13.5701	13.7388	13.4365	13.1949	13.6144	13.6405	13.2825	13.1466	13.0428	13.4637	13.55	13.2425	13.3857	13.3739	13.2661	13.5187
F7AZP7;Q9CR39	Wdr45b	WD repeat domain 45B (Fragment);WD repeat domain phosphoinositide-interacting protein 3	13.0034	13.0708	13.6808	13.2579	13.4685	12.9403	13.6434	13.188	13.326	13.1917	13.7732	13.6758	13.4016	13.7158	13.7176	13.7564	13.6313	13.3679
F7B6K4;Q80YV4	Pank4	4'-phosphopantetheine phosphatase (Fragment);4'-phosphopantetheine phosphatase	14.9633	14.9003	15.0027	15.019	14.9412	14.7511	14.9122	14.9879	14.7809	14.8341	14.9602	14.8242	14.8916	14.9486	14.997	14.9364	15.0265	14.7491
F7B9A0;O08804	Serpinb6b	Serine (or cysteine) peptidase inhibitor, clade B, member 6b;NK13	13.8453	12.7919	14.0808	12.7137	13.3982	13.2588	12.6152	13.3467	13.2858	13.105	12.7778	12.8229	13.2949	12.5715	13.1195	13.4417	13.8212	13.9568
F7BJB9	Morc3	MORC family CW-type zinc finger protein 3	16.8348	16.3208	16.8524	16.4228	16.6057	16.6028	16.546	16.4434	16.9315	16.5077	16.7283	16.4777	16.75	16.3777	16.7961	16.6175	16.8573	16.5487
F7BP55	Ak2	Adenylate kinase 2 (Fragment)	15.7463	15.2978	15.4779	15.9776	15.6534	15.264	15.6516	15.3219	15.3712	15.4024	15.6203	15.5812	15.5475	15.5663	15.4918	15.4776	15.8309	15.3508
F7BX26;Q60676	Ppp5c	Serine/threonine-protein phosphatase (Fragment);Serine/threonine-protein phosphatase 5	14.6557	14.6582	14.6661	14.4008	14.7876	14.6709	14.9022	14.7122	14.8117	14.7403	14.9578	14.749	14.8825	14.8451	14.9098	14.573	14.7622	14.5933
F7CUD4;Q8C9S4	Ccdc186	Coiled-coil domain containing 186 (Fragment);Coiled-coil domain-containing protein 186	11.6129	11.0853	11.5329	12.0211	11.6758	11.7457	10.9641	11.7071	11.4884	12.1164	10.4081	11.1074	11.4844	11.2536	11.3964	11.4455	10.9517	11.8467
F7CUQ1;O08734;Q91WX5	Bak1	BCL2-antagonist/killer 1;Bcl-2 homologous antagonist/killer;BCL2-antagonist/killer 1	15.4445	15.307	15.6924	14.8454	15.2921	15.0907	15.051	15.0368	15.2302	15.2157	15.4056	15.1243	15.8609	15.3847	15.4672	15.1834	16.1109	14.9974
F7CVZ7	Mark2	non-specific serine/threonine protein kinase (Fragment)	14.787	14.5217	14.619	14.6719	14.6474	14.543	14.6271	14.4829	14.5653	14.4872	14.4906	14.5202	14.5427	14.5074	14.594	14.6388	14.758	14.4151
F7CXG9;Q9D1P0	Mrpl13	Mitochondrial ribosomal protein L13 (Fragment);Large ribosomal subunit protein uL13m	15.106	14.9857	15.0788	14.7817	15.1721	14.938	15.5158	14.8593	15.0655	14.9106	15.2661	14.6264	15.0392	14.9198	15.1802	14.682	15.6732	14.6811
F7D7A9;Q04758;Q3TZU5	Pkib	Protein kinase inhibitor beta, cAMP dependent, testis specific;cAMP-dependent protein kinase inhibitor beta;cAMP-dependent protein kinase inhibitor	15.1823	15.1163	15.3305	15.3086	15.1968	15.0759	15.2188	15.0266	15.1232	15.0339	15.3385	15.2125	15.2653	15.2127	15.129	15.2417	14.9575	15.0186
F7DF62	Arrb1	Arrestin, beta 1 (Fragment)	16.0433	16.1102	16.1227	16.5063	15.987	16.1974	16.0333	16.1884	15.9565	16.1598	15.9485	16.3554	16.0796	16.0793	15.7795	16.2946	16.0998	16.1192
F7DFN7;Q6NSQ5	Sp140	Sp140 nuclear body protein (Fragment);Sp140 nuclear body protein	14.5563	13.4336	14.7485	13.6134	14.1616	14.0869	13.5732	13.8341	14.5432	13.6434	13.8862	13.648	14.4285	13.5543	14.4586	14.0419	14.6352	13.9648
F8VPK0	Skic3	Superkiller complex protein 3	12.8849	12.6493	12.518	12.9869	12.4599	12.2914	13.0279	12.67	12.9661	12.68	12.6466	12.4744	13.0813	13.0151	12.398	12.7916	12.6986	12.3383
F8VPL2;Q61194	Pik3c2a	Phosphatidylinositol-4-phosphate 3-kinase catalytic subunit type 2 alpha;Phosphatidylinositol 4-phosphate 3-kinase C2 domain-containing subunit alpha	14.0126	14.4461	13.8265	14.1789	13.9612	14.3468	14.001	14.3129	14.1985	14.4565	14.0693	14.3844	13.8561	14.3271	14.0666	14.2637	14.0565	14.4169
F8VPM7;V9GXF0;V9GXP8	Erc1	ELKS/RAB6-interacting/CAST family member 1	13.4603	13.124	13.5368	13.3617	13.3201	13.3841	13.2235	13.4531	13.4183	13.2404	13.5598	13.5945	13.2257	13.175	13.3954	13.145	13.499	13.2354
F8VPQ2;Q8BY40	Arid4a	AT-rich interactive domain-containing protein 4A;AT-rich interaction domain 4A (Fragment)	13.92	13.6256	14.0138	13.5928	13.9525	13.481	12.7848	13.4411	14.1471	13.5284	13.2683	13.6616	13.9403	13.5191	13.4074	13.2057	13.9435	14.0579
F8VPT6;P97366	Evi5	Ecotropic viral integration site 5;Ecotropic viral integration site 5 protein	13.1999	13.0758	13.5847	13.3349	10.2139	12.2103	12.5736	13.0748	13.0899	13.4493	13.2031	13.0136	10.9213	13.04	13.1257	13.6313	13.3823	13.2308
F8VPU2	Farp1	FERM, ARHGEF and pleckstrin domain-containing protein 1	12.3965	12.2764	12.3806	12.3241	12.3484	12.5294	12.6077	12.3115	12.4144	12.6655	12.1642	12.1535	12.3079	12.5344	12.2131	12.2736	12.6007	12.1935
F8VPU6	Usp9y	Ubiquitin carboxyl-terminal hydrolase 9Y	11.8641	11.7067	12.274	12.107	11.1712	11.5604	11.3347	11.7445	11.6337	11.5476	11.7194	11.9703	11.5123	11.9065	11.7702	11.9186	11.9268	10.0571
F8VQ05	Fryl	FRY like transcription coactivator	12.3067	12.6647	12.9448	12.3528	12.8663	12.8882	12.521	12.7352	13.1237	12.7996	12.7912	12.5772	12.745	12.6545	12.8347	12.8176	12.4758	12.8099
F8VQ54;Q8R418	Dicer1	Endoribonuclease Dicer	13.153	13.3445	13.0622	13.38	13.1763	13.2766	13.381	13.5982	13.6963	13.5767	13.1796	13.469	13.4251	13.6677	13.1054	13.3012	12.3127	13.3134
F8VQ72;P53349	Map3k1	Mitogen-activated protein kinase kinase kinase 1	13.9913	13.7233	14.2258	13.8855	14.1465	13.9243	14.1204	13.9404	14.3488	13.9383	13.9009	13.9087	13.9398	13.7845	14.0836	14.0319	14.4671	13.8514
F8VQ95;Q6Y685	Tacc1	Transforming, acidic coiled-coil containing protein 1;Transforming acidic coiled-coil-containing protein 1	14.5131	15.1993	14.5449	15.0263	14.716	14.9724	14.6608	15.1632	14.8751	15.2478	14.8945	15.0364	14.8132	15.4038	14.7838	15.0875	14.7556	15.0307
F8VQC1	Srp72	Signal recognition particle subunit SRP72	14.4249	14.4552	14.7102	14.0238	13.9432	13.732	15.4778	14.4033	14.1169	14.1309	15.5856	15.1308	15.0049	15.3119	15.2279	15.377	15.5528	14.9533
F8VQH0;Q4JIM5	Abl2	Tyrosine-protein kinase;Tyrosine-protein kinase ABL2	13.1872	13.1104	13.2415	13.4223	13.2477	13.3984	12.9345	13.3871	13.3284	13.1577	13.4641	13.3136	13.2618	13.5085	13.4476	13.4186	13.1335	13.4253
F8WGD2;Q9D684	Rin2	Ras and Rab interactor 2	13.3054	13.2463	13.1387	12.4332	13.0037	13.4911	13.1347	13.1286	12.9607	13.2681	13.4202	13.0125	13.4255	12.7766	13.4317	13.1152	12.9674	13.0917
F8WGG3;Q9JK81	Myg1	Melanocyte proliferating gene 1 (Fragment);MYG1 exonuclease	13.0643	13.6924	13.6426	13.3955	13.9227	13.5848	13.2486	13.5216	13.7332	13.5136	13.4115	13.1501	13.3706	13.6176	13.2453	13.4198	13.6612	13.4187
F8WGM5;Q64324	Stxbp2	Syntaxin binding protein 2 (Fragment);Syntaxin-binding protein 2	17.6686	17.4499	17.557	17.6454	17.5016	17.4173	17.4509	17.503	17.4608	17.4496	17.3872	17.513	17.4992	17.4552	17.4297	17.5334	17.5502	17.4949
F8WGM8	Actg1	Actin, gamma, cytoplasmic 1 (Fragment)	19.2305	21.7922	18.4587	20.3363	19.1924	20.3101	20.2626	20.1862	19.6174	20.0687	20.7048	20.5503	19.2805	21.0953	20.3345	20.1556	19.3673	20.3095
F8WGQ9;Q922M3	Kctd10	Potassium channel tetramerisation domain containing 10;BTB/POZ domain-containing adapter for CUL3-mediated RhoA degradation protein 3	11.6341	11.1557	11.4689	11.4554	10.8924	10.9336	10.1349	11.1119	11.177	10.9378	10.1369	10.6465	10.5292	10.3771	10.9247	11.2299	11.9667	10.9737
F8WGX0;Q91ZT5	Fgd4	FYVE, RhoGEF and PH domain containing 4 (Fragment);FYVE, RhoGEF and PH domain-containing protein 4	14.4783	14.3861	14.3759	14.5344	14.4181	14.4726	14.276	14.5608	14.3022	14.3285	14.2905	14.475	14.4343	14.3003	14.3312	14.5019	14.5892	14.5279
F8WGX5;Q6PNC0	Dmxl1	Dmx-like 1;DmX-like protein 1	14.5779	14.7178	14.7069	14.7135	14.6456	14.6081	14.6961	14.5819	14.6539	14.6526	14.6379	14.6941	14.6643	14.7225	14.5513	14.6713	14.6634	14.5623
F8WH69;Q09014;S4R293	Ncf1	Neutrophil cytosolic factor 1;Neutrophil cytosol factor 1;Neutrophil cytosolic factor 1	17.2712	17.2519	17.2022	17.3064	17.0842	17.1881	17.019	17.2377	17.1017	17.2046	17.0941	17.2149	17.1854	17.1955	17.1531	17.2242	17.2968	17.3143
F8WHL2;Q8CIE6	Copa	Coatomer subunit alpha	18.0151	18.2626	18.1489	18.1509	18.1719	18.3333	18.281	18.2682	18.2654	18.3384	18.3615	18.3185	18.2496	18.3801	18.327	18.2771	18.1402	18.3207
F8WHN2;H3BK45	Cbx7	Chromobox 7;Chromobox 7 (Fragment)	12.484	11.9779	12.1424	12.0791	12.2599	11.8317	11.996	11.8524	12.1127	11.4794	11.9247	11.9903	11.7634	11.7834	12.0103	11.859	12.1195	11.3613
F8WHP8;P56135	Atp5mf	ATP synthase subunit f, mitochondrial;ATP synthase subunit f, mitochondrial	15.3919	14.4458	15.1051	14.2311	15.4274	15.7346	16.4631	15.1655	15.1523	15.4039	16.159	15.2747	15.8976	15.7141	16.0892	15.1784	16.0426	14.7751
F8WHQ0;Q8K199	Cmc2	COX assembly mitochondrial protein;COX assembly mitochondrial protein 2 homolog	15.1558	15.6584	15.4369	15.6273	15.7154	15.769	15.8913	15.3527	15.6317	15.8309	15.7583	15.6173	15.7003	15.8763	15.724	15.6262	15.3103	15.4351
F8WHU8;Q9D8T7	Slirp	SRA stem-loop interacting RNA binding protein (Fragment);SRA stem-loop-interacting RNA-binding protein, mitochondrial	11.1269	11.4981	11.4584	11.3951	12.2157	12.3332	12.4602	11.7607	12.3982	11.8218	11.955	11.4885	11.6117	11.8929	12.0479	11.5587	11.9415	11.3629
F8WHU9;Q62384	Zpr1	ZPR1 zinc finger (Fragment);Zinc finger protein ZPR1	15.0634	15.014	15.1878	15.0898	15.1791	15.1728	15.2488	15.0536	15.1718	15.2024	15.2239	15.0738	15.1947	15.1654	15.1188	15.0446	15.1211	15.1881
F8WI31;Q922V4	Plrg1	Pleiotropic regulator 1	12.183	11.6899	11.9974	12.7771	12.1372	12.4205	11.6873	10.8744	11.6503	11.8782	12.1645	11.512	9.59588	12.1907	11.1668	11.5099	11.5447	10.9639
F8WIE5	Hectd1	E3 ubiquitin-protein ligase	16.469	16.7851	16.4344	16.4086	16.6621	16.8255	16.6607	16.6448	16.4617	16.8296	16.9566	16.5963	16.8252	16.4425	16.9771	16.4389	16.8713	16.4068
F8WIJ0;Q9JIS8	Slc12a4	Solute carrier family 12, member 4;Solute carrier family 12 member 4	13.45	13.2928	13.3399	13.0621	13.2648	13.3445	13.4413	13.2581	13.4408	13.533	13.4325	13.4569	13.3956	13.0856	13.629	13.4393	13.4351	13.1551
F8WIT2	Anxa6	Annexin	12.1284	10.0989	12.2056	11.1409	11.6112	10.7881	10.3544	11.2589	11.3345	9.94559	9.93339	10.4897	10.7844	9.89612	10.7708	10.9309	11.7748	12.2553
F8WIU1;H7BXB9;Q9D1K7	Adissp	Adipose-secreted signaling protein;Adipose-secreted signaling protein (Fragment);Adipose-secreted signaling protein	12.9713	13.4766	13.6558	13.1901	13.7231	14.0079	13.9628	13.4992	13.7125	13.9989	13.928	13.9752	13.9746	13.8843	14.0348	13.6646	13.4551	13.9021
F8WIV2;Q60854	Serpinb6a;Serpinb6	Serpin B6	15.4273	13.7457	15.2308	14.2138	14.4653	13.6183	14.5666	13.8921	14.1003	14.1072	14.2193	13.71	14.7448	14.36	14.0365	13.4094	14.0669	14.0655
F8WJE3;Q8BQR4	Kansl2	KAT8 regulatory NSL complex subunit 2	12.5346	12.7387	12.5357	12.6932	12.7107	12.44	12.9302	12.645	12.6505	12.5361	12.7077	12.3625	12.646	12.8295	12.5825	12.6771	12.4609	12.5299
F8WJG3;P62996	Tra2b	Transformer 2 beta;Transformer-2 protein homolog beta	15.7626	16.5194	15.9371	16.0217	16.1739	16.3367	16.2476	16.2725	16.4133	16.3143	16.3457	16.2349	16.1617	16.4255	16.1831	16.0921	15.9205	16.1221
F8WJI3;Q8R3Q6	Mix23	Protein MIX23	13.3222	14.8364	14.0853	14.9187	14.1812	14.8201	14.6178	14.7088	14.3449	14.9396	14.8535	14.9378	14.7243	15.1667	14.5729	14.5947	14.4554	14.7787
F8WJK8;Q99L47	St13	Suppression of tumorigenicity 13;Hsc70-interacting protein	17.8046	18.3194	18.5567	17.9624	18.5869	18.4241	18.1773	18.2679	18.5912	18.3392	18.0989	17.9387	18.0331	18.1362	18.3291	18.2642	17.9537	18.314
G3UVU9;Q9ERI5	Jmjd6	Bifunctional arginine demethylase and lysyl-hydroxylase JMJD6	12.7817	11.2644	12.1765	11.5406	13.0948	12.8018	12.4056	13.3716	13.3149	13.4172	12.9276	13.1032	12.6992	12.8606	12.8026	12.1327	13.081	12.5911
G3UVV4;P17710	Hk1	hexokinase;Hexokinase-1	16.533	16.6764	16.4153	16.4972	16.4429	16.5051	16.3866	16.4995	16.4985	16.5329	16.4881	16.4599	16.4968	16.6166	16.4399	16.5483	16.4268	16.5359
G3UW70;Q9D1L9	Lamtor5	Ragulator complex protein LAMTOR5	16.5786	17.0141	16.8768	16.8698	16.908	16.5586	16.8893	16.545	16.6738	16.7076	16.7379	16.5003	16.5299	16.4938	16.5427	16.6508	16.5717	16.4622
G3UW85;P84089	Erh	Enhancer of rudimentary homolog	15.0773	15.7418	15.58	15.8595	15.7238	16.0088	16.39	16.0388	15.9619	16.2863	16.4311	16.115	16.2345	16.4849	16.2258	15.9954	15.6199	15.9397
G3UWI4;G3UWJ9;G3UX50;O35613;Q3UKR0	Daxx	Fas death domain-associated protein (Fragment);Fas death domain-associated protein (Fragment);Fas death domain-associated protein (Fragment);Death domain-associated protein 6;Death domain-associated protein 6	11.0081	9.68584	11.4317	9.52237	10.1801	8.30043	10.5889	8.93718	11.1856	7.91083	7.86697	9.57401	11.0666	8.94559	11.9173	10.1368	11.6296	9.87482
G3UWI9;G3UWX9;G3UZ60;Q9Z172	Sumo3;Sumo3;Gm49325;Sumo3	Small ubiquitin-like modifier 3;Small ubiquitin-like modifier 3;Predicted gene, 49325;Small ubiquitin-related modifier 3	11.6956	12.2145	11.5118	11.6457	11.0746	11.122	10.2998	10.6638	10.8215	10.8263	10.6878	10.9345	10.8533	10.37	11.1396	10.7269	11.078	11.2609
G3UWJ1	Ube2i	Ubiquitin-conjugating enzyme E2I (Fragment)	13.8351	13.9585	13.8481	13.7307	13.7688	13.1487	13.6524	13.8385	13.7694	13.3751	13.7995	13.7858	13.6178	13.6342	13.7607	13.8784	14.0438	13.4744
G3UWL2	Ppp2r1a	Protein phosphatase 2, regulatory subunit A, alpha (Fragment)	14.0658	14.0888	14.1683	14.657	14.412	14.412	14.474	14.422	14.0441	14.5913	14.5453	14.7177	14.5156	14.4857	14.3273	14.5546	14.0452	14.499
G3UWY3;G5E8P4;Q5NBX1	Cobl	Cordon-bleu WH2 repeat;Cordon-bleu WH2 repeat;Protein cordon-bleu	15.2882	13.3626	14.4525	14.7941	14.1026	13.5702	13.76	13.4352	13.1934	13.5277	13.4393	13.7107	13.8891	12.9303	13.3217	13.4921	11.8245	13.8619
G3UWZ0;O88379	Baz1a	Bromodomain adjacent to zinc finger domain 1A;Bromodomain adjacent to zinc finger domain protein 1A	13.3382	13.021	13.0869	12.932	13.2325	13.4426	13.3514	13.4577	13.6258	13.3127	13.6964	13.0743	13.4495	13.6017	13.5578	13.1535	13.5958	13.1995
G3UX26;Q60930	Vdac2	Voltage-dependent anion-selective channel protein 2;Non-selective voltage-gated ion channel VDAC2	12.0147	14.2427	13.2569	11.7051	13.6073	14.1451	13.9386	13.4999	13.7046	14.2903	13.974	13.8907	13.8926	14.0561	14.0129	13.5866	13.5744	13.4472
G3UX48;Q7TSC1	Prrc2a	Proline-rich coiled-coil 2A;Protein PRRC2A	15.6558	15.4912	15.5478	15.6547	15.3807	15.39	15.2941	15.4773	15.3505	15.3476	15.3306	15.5537	15.4107	15.4148	15.3363	15.5057	15.495	15.6389
G3UX79;G3UYQ9;G3UYX8;Q99N84	Mrps18b	Mitochondrial ribosomal protein S18B (Fragment);Mitochondrial ribosomal protein S18B (Fragment);Mitochondrial ribosomal protein S18B (Fragment);Small ribosomal subunit protein mS40	9.20377	11.1911	10.2102	10.3106	11.1602	11.7714	11.4806	11.4902	11.6183	11.5036	11.9133	10.7122	10.5307	10.7092	12.4542	10.7713	11.1054	9.33162
G3UXA6;G3UZ01;G8JL74;Q8BHD7	Ptbp3	Polypyrimidine tract binding protein 3;Polypyrimidine tract binding protein 3;Polypyrimidine tract binding protein 3;Polypyrimidine tract-binding protein 3	16.8485	17.1532	16.8234	16.9307	16.9135	16.8595	17.0039	16.7633	16.703	16.8465	17.0635	16.8962	16.8353	17.0486	16.7516	16.788	16.8535	16.6431
G3UXH4;G3UZM9;Q8BWW9	Pkn2	Protein kinase N2;protein kinase C;Serine/threonine-protein kinase N2	14.0062	14.0501	14.0314	13.9475	14.0359	14.0486	13.846	13.7753	13.9706	14.0224	14.046	13.9758	13.995	13.959	14.058	13.8918	13.9329	14.1742
G3UXL9;O35984;Q3UR63;V9GXB8	Pbx2	Pre B cell leukemia homeobox 2 (Fragment);Pre-B-cell leukemia transcription factor 2;Pre B cell leukemia homeobox 2;Pre B cell leukemia homeobox 2	12.2478	12.3785	11.9579	12.6019	12.0029	11.8798	12.2797	12.4432	11.4774	12.3672	12.3114	12.5713	12.6491	11.9541	12.5993	10.2109	12.434	12.6483
G3UXX3;Q64105;Q91XH5	Spr	Sepiapterin reductase	15.2643	15.4333	15.199	15.1237	15.1921	15.2086	15.2527	15.0952	15.1593	15.2288	15.1589	15.0244	15.026	15.1952	15.1701	15.029	15.0177	15.1769
G3UYD0;Q3UHU8;Q9ESZ8	Gtf2i	General transcription factor II I;General transcription factor II I;General transcription factor II-I	14.5436	13.8614	14.758	14.6177	14.5061	14.3507	14.6423	14.3249	14.3124	14.3235	14.4865	14.3558	14.555	14.3157	14.5227	14.2871	14.3639	14.2008
G3UYF9;Q03958	Pfdn6	Prefoldin subunit 6	15.1211	15.3522	15.0583	14.7502	15.2737	15.0947	15.5726	14.9191	15.1519	15.1673	15.3699	14.9819	15.1646	15.1946	15.2848	14.931	15.1873	14.4769
G3UYG6;Q6Y7W8	Gigyf2	GRB10 interacting GYF protein 2;GRB10-interacting GYF protein 2	13.5172	13.5865	13.1953	12.9849	13.2161	13.3951	12.9645	13.2831	13.5278	13.3224	13.4677	13.4684	13.2071	13.0048	13.1613	13.5324	13.1787	13.5566
G3UYV7;P62858	Rps28	Small ribosomal subunit protein eS28 (Fragment);Small ribosomal subunit protein eS28	19.0002	20.4963	19.1547	19.8854	19.5465	19.7784	19.7788	19.7732	19.5531	19.8502	19.9843	19.8972	19.4095	20.0911	19.5408	19.6152	19.3851	19.213
G3UYX9;Q5RKZ7	Mocs1	Molybdenum cofactor synthesis 1;Molybdenum cofactor biosynthesis protein 1	11.1797	12.0453	10.4441	10.9248	12.4001	12.1637	12.5807	9.74754	11.917	10.8301	13.1717	8.57511	11.5323	11.9123	12.8076	9.12165	12.0106	10.4026
G3UZ21;Q61193	Rgl2	Ral guanine nucleotide dissociation stimulator-like 2 (Fragment);Ral guanine nucleotide dissociation stimulator-like 2	12.4962	12.6181	12.6224	13.5742	12.2645	13.0951	11.9935	13.1226	12.122	13.1397	12.5149	12.9829	12.5715	12.8969	10.2592	12.8279	12.22	13.2449
G3UZ31;Q9D8C6	Med11	Mediator of RNA polymerase II transcription subunit 11	9.45254	10.2056	11.0547	10.9481	10.2336	11.0453	11.0596	10.5316	10.0838	11.287	11.1767	11.2313	11.22	11.7803	11.3849	10.2519	10.1766	11.1855
G3UZ63;G3X961;Q921I2	Klhdc4	Kelch domain containing 4;Kelch domain containing 4;Kelch domain-containing protein 4	12.1181	12.6241	8.49148	10.7863	10.7809	10.3942	11.3935	10.8734	9.12137	10.0648	10.8686	9.91994	9.80749	10.639	10.2817	11.165	11.5843	9.35572
G3UZP7;P01899	H2-D1	Histocompatibility 2, D region locus 1;H-2 class I histocompatibility antigen, D-B alpha chain	15.1876	15.5859	15.6603	15.2461	15.6752	16.1048	15.5543	15.5871	15.9872	15.8069	15.7227	15.5944	15.914	15.7555	16.1148	16.036	15.7798	15.8604
G3X8Q1	Cabin1	Calcineurin binding protein 1	11.5676	11.3884	11.568	12.1522	11.6309	11.344	11.984	11.3183	11.6187	8.54221	11.2957	9.71919	11.5432	11.3822	11.0321	11.9834	11.481	11.9738
G3X8R8;P59759;Q5DTZ3	Mrtfb	Megakaryoblastic leukemia 2 isoform 3;Myocardin-related transcription factor B;MKIAA1243 protein (Fragment)	14.1954	13.7011	14.0309	14.3783	14.0434	14.028	14.0242	14.2088	13.8981	14.1427	14.0316	14.3114	14.2479	14.264	14.0123	13.8187	14.0945	14.2472
G3X8T2;H3BIW0;Q0P678	Zc3h18	Zinc finger CCCH-type containing 18;Zinc finger CCCH-type containing 18;Zinc finger CCCH domain-containing protein 18	14.1931	13.2951	14.1646	13.5092	14.0014	13.6464	13.7043	13.8078	14.0921	13.5196	13.7159	13.4097	13.8785	13.2835	14.1905	13.8097	14.1005	13.936
G3X8T3;P16675	Ctsa	Carboxypeptidase;Lysosomal protective protein	17.7009	17.9616	18.0791	18.2274	17.7412	17.9973	17.7726	17.9104	17.8816	18.0401	18.0718	18.2078	17.9827	18.4068	17.8793	17.9799	17.5275	18.1206
G3X8U3	QNG1	Queuosine 5'-phosphate N-glycosylase/hydrolase	16.2873	16.3543	16.3112	15.9465	16.3531	16.1575	16.3183	16.2407	16.2633	16.3069	16.3463	16.2864	16.203	16.1141	16.3667	16.2585	16.2373	15.9923
G3X8X0;Q05BH3	Dhx16	RNA helicase;DEAH-box helicase 16	13.0453	13.1097	13.1859	12.5145	12.7553	12.0849	12.6955	12.5071	12.6053	11.7311	12.9572	12.7189	12.7864	12.7696	12.5289	12.4988	13.0632	12.7045
G3X8X6;Q62230	Siglec1	Sialic acid binding Ig-like lectin 1, sialoadhesin;Sialoadhesin	15.5775	15.4294	15.5694	15.0418	15.2313	15.9185	15.5029	15.1992	15.7105	15.5757	15.5027	15.2646	15.5506	15.5568	15.7722	15.7723	15.6217	15.4911
G3X8X7;Q920Q4	Vps16	Vacuolar protein sorting-associated protein 16 homolog	16.6525	16.5421	16.6188	16.3486	16.6605	16.5919	16.5956	16.6234	16.713	16.5858	16.6357	16.5854	16.6212	16.6216	16.7025	16.5524	16.4869	16.5255
G3X8Y8;Q9QUN7	Tlr2	Toll-like receptor 2	15.5141	15.238	15.6084	14.8718	15.6173	15.5043	15.4305	15.3714	15.8099	15.3559	15.6413	15.2887	15.667	15.197	15.9182	15.4662	15.6239	15.4917
G3X920;Q9DBR3	Armc8	Armadillo repeat-containing protein 8	13.7473	13.7216	13.7595	13.5569	13.7189	13.8261	13.5737	13.7207	14.1254	13.8196	13.843	13.6151	13.9284	13.8119	13.825	13.7433	13.7984	14.0228
G3X922	Dnajc13	DnaJ heat shock protein family (Hsp40) member C13	13.7103	13.3045	13.9844	13.6593	13.7411	13.6002	14.1787	13.3547	13.6308	13.8842	13.8125	13.5539	13.8144	13.9662	13.8953	13.5463	13.9592	13.8779
G3X926;Q9JJ80	Rpf2	Ribosome production factor 2 homolog	14.4799	13.6522	14.5974	13.6736	14.0242	14.421	14.31	14.2147	14.3992	14.4077	13.9764	14.2431	14.4793	14.2431	13.9522	14.6125	14.0654	14.7587
G3X928	Sec23ip	Sec23 interacting protein	15.1384	14.596	15.082	15.0123	14.894	14.6541	14.1952	14.9633	14.7328	14.8295	14.2427	14.7988	14.7456	14.5747	14.4404	14.9789	14.8083	15.1561
G3X934;Q3TWF6	Wdr70	WD repeat-containing protein 70	12.1911	12.7198	12.7164	12.7606	12.2597	12.6177	12.6943	12.5937	12.412	12.7343	12.5682	12.8295	12.6726	12.759	12.4771	12.7301	12.5334	12.7009
G3X937;Q921R8	Slc41a3	Solute carrier family 41 member;Solute carrier family 41 member 3	12.7095	12.6198	12.5081	12.6834	13.2376	13.0312	12.4196	12.8379	13.076	12.9177	12.9332	12.999	12.5588	12.3021	12.9916	13.3103	12.8567	12.7248
G3X956;Q920B9	Supt16;Supt16h	FACT complex subunit;FACT complex subunit SPT16	17.0255	16.8924	16.9621	16.8435	16.9188	16.873	16.9662	16.8909	16.9907	16.9407	17.0478	16.9846	16.9881	16.9647	17.0168	16.9307	16.9563	16.9083
G3X957;O35711	Ppfibp2	PTPRF interacting protein, binding protein 2 (liprin beta 2);Liprin-beta-2	15.1486	15.6601	15.2248	15.7953	14.9814	15.7256	15.1469	15.7064	15.1269	15.6263	15.0425	15.6733	15.1823	15.6935	15.127	15.773	15.2841	15.6866
G3X963;Q8CDM1	Atad2	ATPase family, AAA domain containing 2;ATPase family AAA domain-containing protein 2	10.3815	10.501	9.82787	10.7559	11.3681	11.307	11.0813	10.0681	10.4423	10.8008	11.3845	11.3814	10.6996	11.458	10.6238	10.8413	10.4536	10.2556
G3X972	Sec24c	SEC24 homolog C, COPII coat complex component	15.9825	15.6494	15.7629	16.1668	15.7647	15.6045	15.5195	15.8715	15.545	15.8463	15.3797	15.6285	15.641	15.9529	15.6375	15.5928	15.8822	16.1078
G3X977;Q61703	Itih2	Inter-alpha-trypsin inhibitor heavy chain H2	11.1346	10.9063	10.4138	11.2292	10.7951	11.3737	10.9549	11.3088	10.3949	10.7755	10.5241	11.0387	11.1629	11.25	10.9529	10.6927	10.7286	10.4482
G3X9F6	Sh3tc1	SH3 domain and tetratricopeptide repeats 1	11.1369	11.895	12.012	11.9523	11.85	11.5486	12.2013	11.945	12.0716	12.1416	12.1059	12.0026	11.9519	11.8801	12.1436	12.0832	10.9851	11.6594
G3X9H5;P42859	Htt	Huntingtin	14.9952	14.9766	15.107	15.0468	15.0839	14.9538	14.9045	15.0588	15.0332	14.9767	14.9094	14.9668	14.9931	14.9773	14.8794	14.9542	14.9757	15.1966
G3X9H7;Q8R1S4	Mtss1	MTSS I-BAR domain containing 1;Protein MTSS 1	15.3207	14.7727	15.1198	15.3234	15.4145	14.9352	15.3765	15.1236	15.0569	15.3067	15.1809	15.224	15.2436	15.2453	14.9859	14.9544	15.2388	15.4108
G3X9J0	Sipa1l3	Signal-induced proliferation-associated 1-like protein 3	11.1151	10.9791	11.0743	11.1073	10.5301	10.7629	10.6654	11.2953	10.6212	10.8391	9.85677	11.1287	10.7313	10.4713	10.4978	10.9939	11.3093	11.2851
G3X9K3	Arfgef1	Brefeldin A-inhibited guanine nucleotide-exchange protein 1	13.7832	13.8408	13.93	13.7694	13.8193	13.746	13.7887	13.8651	13.8164	13.786	13.7381	13.7757	13.9237	13.7541	13.7998	13.7526	13.7786	13.8004
G3X9U9;Q9CQ92	Fis1	Mitochondrial fission 1 protein	12.8346	14.6502	13.6215	14.4146	14.1484	14.9687	15.0455	14.563	14.4965	15.2271	15.2997	14.9369	14.6924	15.3632	14.774	14.585	13.8664	14.6455
G3X9V0;P97372	Psme2	Proteasome activator complex subunit 2	15.8785	15.6708	15.8506	15.2243	15.6891	15.7802	15.6478	15.649	15.8083	15.5667	15.6703	15.4895	15.7534	15.526	15.9077	15.699	15.871	15.6271
G3X9W0;G5E8G0	Hnrnpd	Heterogeneous nuclear ribonucleoprotein D	12.6866	13.1055	12.0873	12.5294	12.3926	12.3307	12.669	12.8381	12.1509	12.2107	13.1044	12.8779	12.5873	12.5741	12.4531	12.3368	12.4218	11.475
G3X9Y6	Akr1c19	Aldo-keto reductase family 1, member C19	13.7375	13.6039	14.6004	14.3898	14.3928	14.5911	14.4623	13.8159	14.2595	14.4875	14.367	14.4466	14.6549	14.2513	14.185	14.5545	14.4358	14.8719
G3X9Y9;G5E8G6;P21271	Myo5b	Myosin VB;Myosin VB;Unconventional myosin-Vb	17.0675	16.0138	16.6464	16.9243	16.4524	16.0742	16.1574	16.1008	16.0108	15.7644	15.7869	16.1342	16.1945	16.0965	16.079	16.2375	16.5592	16.3381
G3X9Z0;H3BJ52;H3BKZ0;Q8R060	Zwilch	Protein zwilch;Protein zwilch;Protein zwilch;Protein zwilch homolog	10.6256	9.31582	10.6129	10.9132	10.3931	10.4279	10.8029	10.4534	10.4223	10.8401	11.0869	11.0059	10.7676	10.9984	9.41029	10.8546	10.5647	11.0561
[truncated: 3,250 more rows]

## Sheet: Proteins higher abundant MMF
Supplementary table: Proteins identified to be of higher abundance in MMF treated cells vs DMSO treated cells (unpaired student's ttest pvalue adjusted), indicated by uniprot accession, corresponding gene name and protein description. Increase in abundance was determined by fold change (FC) whereby averaged log2 LFQ values per protein for each group were subtracted from each other
[truncated: 406 more rows]

[truncated: 5 more sheets: Functional profiling high MMF, Proteins lower abundant in MMF, Functional profiling low MMF, HeatMap_Clusters, Info]
