# Supplementary material for: Monomethyl Fumarate Modulates Iron Metabolism and Mitochondrial Function in Microglia with Implications for Multiple Sclerosis Progression
Source: Cell Mol Neurobiol. 2026 Jul 20;46:118. doi: 10.1007/s10571-026-01775-x (PMC13385331; doi:10.1007/s10571-026-01775-x)
Supplement: Supplementary file 3 — Supplementary Data S2 Statistics [file 10571_2026_1775_MOESM3_ESM.xlsx]

## Sheet: Tabelle1
Figure 1 A
Shapiro-Wilk test	DMSO	DMF 10 µm	DMF 25 µM	DMF 50 µM	MMF 10 µM	MMF 50 µM	MMF 100 µM
W	0.8796	0.9274	0.9067	0.8928	0.7999	0.8104	0.8899
P value	0.3075	0.5787	0.4481	0.3712	0.0809	0.0982	0.3565
Passed normality test (alpha=0.05)?	Yes	Yes	Yes	Yes	Yes	Yes	Yes
P value summary	ns	ns	ns	ns	ns	ns	ns
Brown-Forsythe test
F (DFn, DFd)	1,531 (6, 28)
P value	0.2046
P value summary	ns
Are SDs significantly different (P < 0.05)?	No
Figure 1 B
Shapiro-Wilk test	DMSO	DMF 10 µm	DMF 25 µM	DMF 50 µM	MMF 10 µM	MMF 50 µM	MMF 100 µM
W	0.9946	0.8284	0.8276	0.932	0.9984	0.9643	0.9629
P value	0.859	0.1842	0.1823	0.4961	0.9243	0.6369	0.6296
Passed normality test (alpha=0.05)?	Yes	Yes	Yes	Yes	Yes	Yes	Yes
P value summary	ns	ns	ns	ns	ns	ns	ns
Brown-Forsythe test
F (DFn, DFd)	0,3477 (6, 17)
P value	0.9015
P value summary	ns
Are SDs significantly different (P < 0.05)?	No
Figure 1 C
Shapiro-Wilk test	DMSO	DMF 10 µm	DMF 25 µM	DMF 50 µM	MMF 10 µM	MMF 50 µM	MMF 100 µM
W	0.9923	0.7989	0.8485	0.9451	0.9852	0.8126	0.919
P value	0.8323	0.1119	0.2363	0.5485	0.7669	0.1448	0.4487
Passed normality test (alpha=0.05)?	Yes	Yes	Yes	Yes	Yes	Yes	Yes
P value summary	ns	ns	ns	ns	ns	ns	ns
Brown-Forsythe test
F (DFn, DFd)	0,2466 (6, 14)
P value	0.9527
P value summary	ns
Are SDs significantly different (P < 0.05)?	No
Figure 1 E
Shapiro-Wilk test
W	0.8326	0.8863
P value	0.1456	0.3391
Passed normality test (alpha=0.05)?	Yes	Yes
P value summary	ns	ns
Number of values	5	5
Figure 1 F
Shapiro-Wilk test	DMSO	DMF 10 µm	DMF 25 µM	DMF 50 µM	MMF 10 µM	MMF 50 µM	MMF 100 µM
	0.9117	0.9711	0.8865	0.7777	0.9361	0.8532	0.9075
	0.478	0.8825	0.3399	0.0526	0.6383	0.2049	0.4528
	Yes	Yes	Yes	Yes	Yes	Yes	Yes
	ns	ns	ns	ns	ns	ns	ns
Brown-Forsythe test
F (DFn, DFd)	0,3686 (6, 28)
P value	0.8926
P value summary	ns
Are SDs significantly different (P < 0.05)?	No
Figure 1 G
Shapiro-Wilk test	DMSO	DMF 10 µm	DMF 25 µM	DMF 50 µM	MMF 10 µM	MMF 50 µM	MMF 100 µM
W	0.7962	0.7851	0.9878	0.9979	0.8496	0.8505	0.8217
P value	0.1055	0.0794	0.7889	0.9126	0.2394	0.2417	0.1674
Passed normality test (alpha=0.05)?	Yes	Yes	Yes	Yes	Yes	Yes	Yes
P value summary	ns	ns	ns	ns	ns	ns	ns
Brown-Forsythe test
F (DFn, DFd)	0,05182 (6, 14)
P value	0.9992
P value summary	ns
Are SDs significantly different (P < 0.05)?	No
Figure 1 H
Shapiro-Wilk test	DMSO	DMF 10 µm	DMF 25 µM	DMF 50 µM	MMF 10 µM	MMF 50 µM	MMF 100 µM
W	0.9866	0.8502	0.9928	0.9231	0.8592	0.9811	0.7769
P value	0.7788	0.2411	0.8374	0.4633	0.2653	0.7364	0.0605
Passed normality test (alpha=0.05)?	Yes	Yes	Yes	Yes	Yes	Yes	Yes
P value summary	ns	ns	ns	ns	ns	ns	ns
Brown-Forsythe test
F (DFn, DFd)	1,213 (6, 14)
P value	0.3561
P value summary	ns
Are SDs significantly different (P < 0.05)?	No
Figure 2 B
Shapiro-Wilk test	DMSO	MMF 100 µM
W	0.9872	0.9792
P value	0.9427	0.8971
Passed normality test (alpha=0.05)?	Yes	Yes
P value summary	ns	ns
Number of values	4	4
Figure 2 C
Shapiro-Wilk test	DMSO	MMF 100 µM
W	0.9806	0.9693
P value	0.9054	0.8372
Passed normality test (alpha=0.05)?	Yes	Yes
P value summary	ns	ns
Number of values	4	4
Figure 2 D
Shapiro-Wilk test	DMSO	MMF 100 µM
W	0.807	0.9583
P value	0.1155	0.7681
Passed normality test (alpha=0.05)?	Yes	Yes
P value summary	ns	ns
Number of values	4	4
Figure 2 E
Shapiro-Wilk test	DMSO	MMF 100 µM
W	0.9693	0.9313
P value	0.8371	0.602
Passed normality test (alpha=0.05)?	Yes	Yes
P value summary	ns	ns
Number of values	4	4
Figure 2 F
Shapiro-Wilk test
W	0.9578	0.9731
P value	0.765	0.8607
Passed normality test (alpha=0.05)?	Yes	Yes
P value summary	ns	ns
Number of values	4	4
Figure 2 G
Shapiro-Wilk test	DMSO	MMF 100 µM
W	0.9319	0.9704
P value	0.6059	0.8438
Passed normality test (alpha=0.05)?	Yes	Yes
P value summary	ns	ns
Number of values	4	4
Figure 2 H
Shapiro-Wilk test	DMSO	MMF 100 µM
W	0.9533	0.9382
P value	0.7365	0.6435
Passed normality test (alpha=0.05)?	Yes	Yes
P value summary	ns	ns
Number of values	4	4
Figure 2 I
Shapiro-Wilk test	DMSO	MMF 100 µM
W	0.9729	0.883
P value	0.8595	0.3518
Passed normality test (alpha=0.05)?	Yes	Yes
P value summary	ns	ns
Number of values	4	4
Figure 3 A
	0 µM Fe2+	25 µM Fe2+	50 µM Fe2+	75 µM Fe2+	100 µM Fe2+
Test for normal distribution
Shapiro-Wilk test
W	0.9108	0.8519	0.9349	0.9574	0.9596
P value	0.4415	0.163	0.6188	0.7994	0.8168
Passed normality test (alpha=0.05)?	Yes	Yes	Yes	Yes	Yes
P value summary	ns	ns	ns	ns	ns
F (DFn, DFd)	1,324 (4, 25)
P value	0.2885
P value summary	ns
Are SDs significantly different (P < 0.05)?	No
Figure 3 B
	0 µM Fe2+	10 µM Fe2+	50 µM Fe2+	100 µM Fe2+
Test for normal distribution
Shapiro-Wilk test
W	0.9673	0.7816	0.8375	0.8597
P value	0.8246	0.0731	0.1881	0.2591
Passed normality test (alpha=0.05)?	Yes	Yes	Yes	Yes
F (DFn, DFd)	3,196 (3, 12)
P value	0.0625
P value summary	ns
Are SDs significantly different (P < 0.05)?	No
Figure 3C
	DMSO	DMSO	MMF 100 µM
Shapiro-Wilk test
W	0.9178	0.9399	0.9465
P value	0.4898	0.6584	0.7121
Passed normality test (alpha=0.05)?	Yes	Yes	Yes
P value summary	ns	ns	ns
Figure 3 E
Shapiro-Wilk test	DMSO	DMSO	MMF 100 µM
W	0.8451	0.9598	0.9601
P value	0.1795	0.8068	0.8084
Passed normality test (alpha=0.05)?	Yes	Yes	Yes
P value summary	ns	ns	ns
Figure 3 F
Shapiro-Wilk test	DMSO	DMSO	MMF 100 µM
W	0.8535	0.8845	0.8749
P value	0.2058	0.3301	0.287
Passed normality test (alpha=0.05)?	Yes	Yes	Yes
P value summary	ns	ns	ns
Figure 3 G
Test for normal distribution
Shapiro-Wilk test	TNF	DMT1	Ferroportin	Transferrin
W	0.8914	0.9551	0.8673	0.9389
P value	0.3898	0.7481	0.2871	0.6477
Passed normality test (alpha=0.05)?	Yes	Yes	Yes	Yes
P value summary	ns	ns	ns	ns

## Sheet: Info
Monomethyl Fumarate Modulates Iron Metabolism and Mitochondrial Function in Microglia with Implications for Multiple Sclerosis Progression Justus Dann, Katharina Klöster, Ulas Ceylan, Neele Heitmann, Britta Eggers, Svitlana Rozanova, Martin Eisenacher, Katrin Marcus, Konstanze F. Winklhofer, Ralf Gold, Simon Faissner Corresponding author: Prof. Dr. Simon Faissner, MD, simon.faissner@rub.de
